# Supplementary material for: Factors affecting household disaster preparedness in South Korea
Source: PLoS One. 2022 Oct 4;17(10):e0275540. doi: 10.1371/journal.pone.0275540 (PMC9531828; doi:10.1371/journal.pone.0275540)
Supplement: S1 Appendix — (XLSX) [file pone.0275540.s001.xlsx]

## Sheet: 역문항처리
NO	gender	age	location	education	mariatal status	children	occupation	economic status	subjective health status	prior disaster ex.	1-1	1-2	1-3	1-4	1-5	1-6	1-7	1_Anxiety	2-1	2-2	2-3	2-4	2-5	2-6	2-7	2-8	2-9	2-10	2_Dispositional optimism	3-1	3-2	3-3	3-4	3-5	3-6	3-7	3-8	3_Perceived disaster risk	4_Disaster preparedness knowledge	5-1	5-2	5-3	5-4	5_Front-line preparedness	6-1	6-2	6-3	6-4	6-5
1	1	21	8	3	1	1	7	1	2	1	0	0	0	0	0	0	0	0	4	5	5	3	5	2	2	5	2	3	36	5	5	5	5	1	3	5	3	4	3	3	4	2	1	2.5	2	2	2	1	3
2	1	46	6	5	1	1	2	1	2	1	3	2	1	2	1	0	1	10	2	2	2	2	3	1	2	3	2	2	21	5	5	5	5	3	4	5	5	4.625	3	3	4	1	1	2.25	3	3	2	2	2
3	2	24	8	3	1	1	7	1	2	1	0	0	0	0	0	0	0	0	4	4	3	4	5	3	2	4	2	4	35	5	5	5	5	4	4	4	3	4.375	2	4	4	3	4	3.75	4	3	3	3	3
4	1	54	1	3	1	1	2	1	2	2	1	0	1	1	0	0	1	4	4	3	2	2	3	4	2	2	3	4	29	4	5	4	5	3	4	4	4	4.125	2	2	3	2	3	2.5	3	2	3	3	3
5	1	42	8	5	2	2	2	2	2	2	1	1	1	0	0	0	1	4	2	1	2	2	3	4	1	1	1	2	19	5	5	5	5	4	4	5	4	4.625	3	4	4	2	1	2.75	4	2	2	3	3
6	2	46	4	4	2	2	7	2	2	1	1	0	0	0	0	0	0	1	4	4	4	3	3	3	3	4	3	4	35	4	4	4	4	2	4	4	4	3.75	3	3	3	3	3	3	2	2	3	2	2
7	1	24	2	3	1	1	7	1	2	1	1	1	1	1	1	2	1	8	2	2	2	2	3	3	3	2	2	2	23	5	5	5	4	3	4	4	4	4.25	2	3	3	3	1	2.5	2	3	3	3	3
9	2	33	4	4	2	2	1	2	2	1	2	1	1	2	1	1	2	10	3	3	3	3	4	5	3	2	3	3	32	3	4	4	4	4	3	4	4	3.75	3	4	3	3	2	3	3	4	3	2	3
10	2	62	2	3	2	2	7	1	2	1	0	0	0	0	0	0	0	0	3	3	3	4	4	4	2	4	2	3	32	4	4	4	4	3	3	2	3	3.375	2	4	4	4	4	4	4	4	4	4	4
11	1	61	8	5	2	2	2	2	2	1	0	0	0	0	0	0	0	0	3	2	4	4	3	2	4	3	4	4	33	5	4	4	4	2	2	4	4	3.625	2	4	5	4	1	3.5	4	3	2	4	3
12	1	33	14	2	2	2	5	2	2	1	1	0	3	3	1	0	0	8	2	1	1	5	1	5	3	1	5	5	29	5	5	5	5	4	4	3	5	4.5	2	2	2	2	2	2	3	2	3	2	2
14	1	49	3	4	1	1	7	1	2	1	0	0	0	0	0	0	0	0	4	3	4	3	3	2	4	3	4	3	33	3	3	3	3	2	2	3	3	2.75	3	4	3	3	3	3.25	3	4	3	3	3
15	1	31	1	5	1	1	1	3	3	1	1	0	0	0	0	0	0	1	4	3	3	3	4	4	3	3	4	3	34	4	5	5	4	5	4	3	4	4.25	3	4	4	3	2	3.25	4	4	4	4	4
16	2	20	11	4	1	1	7	1	2	1	1	0	3	2	1	1	1	9	2	2	3	2	4	3	3	3	3	2	27	5	5	5	5	3	3	4	4	4.25	3	4	4	3	2	3.25	4	2	3	3	3
17	2	65	8	3	2	2	7	2	2	1	0	0	0	0	0	0	0	0	4	3	3	3	3	2	4	2	4	4	32	4	3	3	3	3	2	3	3	3	3	4	4	3	4	3.75	4	4	4	3	4
19	2	64	1	3	1	1	7	1	1	1	0	0	1	1	0	0	0	2	2	4	5	3	2	4	2	4	3	4	33	5	5	5	5	2	1	3	5	3.875	3	4	4	3	4	3.75	4	3	4	4	4
20	2	25	5	4	1	1	7	2	2	1	0	1	1	1	0	0	0	3	4	2	2	3	4	4	4	4	5	5	37	5	5	5	5	3	4	4	5	4.5	2	4	4	2	2	3	4	3	2	2	4
21	1	43	1	3	1	1	7	1	1	1	1	2	1	1	0	1	0	6	2	2	3	2	3	1	3	3	3	3	25	5	4	4	4	3	2	4	5	3.875	2	2	4	2	1	2.25	2	1	1	3	3
22	2	29	4	5	2	1	2	2	2	1	1	0	1	0	0	0	0	2	4	3	3	3	4	2	2	3	3	4	31	4	4	4	4	3	3	4	4	3.75	3	3	3	3	2	2.75	3	2	2	2	2
23	2	62	1	4	1	1	2	1	2	1	1	1	1	1	1	0	0	5	3	2	3	3	3	3	2	3	4	4	30	5	5	5	5	3	3	3	4	4.125	3	3	3	2	2	2.5	3	2	1	1	1
24	2	52	1	3	2	2	7	2	2	2	1	1	1	1	0	0	0	4	4	3	4	4	4	3	4	3	4	2	35	4	4	4	4	3	3	4	3	3.625	2	4	4	4	3	3.75	3	3	3	3	3
26	1	47	16	5	1	1	7	1	2	1	1	0	1	1	0	0	0	3	4	2	3	3	3	4	4	2	4	4	33	5	5	5	5	5	5	5	5	5	2	3	4	3	3	3.25	3	3	3	3	3
27	1	44	1	4	1	1	2	2	2	1	0	0	1	0	0	1	1	3	2	2	3	2	3	4	4	3	4	4	31	3	4	4	3	1	2	2	1	2.5	2	5	5	1	3	3.5	4	2	3	3	3
29	2	57	8	4	2	2	1	1	2	1	1	1	2	1	1	2	2	10	3	4	3	4	3	2	3	2	3	4	31	4	4	4	4	3	3	4	4	3.75	3	3	3	2	2	2.5	3	2	3	2	2
30	1	51	8	4	2	2	2	2	2	1	1	1	1	1	1	1	0	6	3	2	3	2	4	4	3	3	3	2	29	4	4	4	4	3	3	4	4	3.75	3	4	4	3	2	3.25	4	2	3	3	2
31	1	51	8	3	1	1	2	1	2	1	1	1	2	1	1	2	1	9	3	2	3	1	2	3	3	2	4	3	26	5	5	5	5	3	3	4	5	4.375	2	3	2	2	1	2	2	2	2	3	2
32	1	63	14	4	1	1	6	1	2	1	1	0	0	0	0	1	0	2	4	4	4	3	4	3	4	3	3	4	36	4	4	4	4	2	4	4	4	3.75	3	4	4	3	3	3.5	4	3	3	2	2
33	1	63	8	3	2	2	5	1	1	1	0	1	1	1	0	1	0	4	2	2	3	2	3	2	2	2	2	3	23	5	5	5	5	4	4	4	4	4.5	3	4	4	3	3	3.5	4	3	3	3	3
36	1	60	7	3	2	2	7	1	2	1	0	0	0	0	0	0	0	0	4	3	3	3	4	3	3	3	3	3	32	4	4	4	4	2	3	4	3	3.5	3	3	4	3	3	3.25	3	3	3	3	2
37	1	45	2	4	2	1	2	2	2	1	0	0	0	0	0	0	0	0	4	5	4	4	5	3	4	4	4	4	41	4	4	4	4	2	3	4	3	3.5	3	3	4	3	2	3	3	2	3	4	3
39	1	57	13	4	2	2	5	1	1	2	2	1	1	2	1	1	2	10	4	2	2	2	2	3	2	2	3	3	25	5	4	4	4	4	4	5	5	4.375	3	3	3	3	2	2.75	3	3	3	2	3
40	1	48	6	4	2	2	3	2	2	1	0	0	0	0	0	0	0	0	3	2	2	3	4	4	3	3	3	4	31	5	4	4	4	4	4	4	4	4.125	3	4	5	3	3	3.75	4	5	4	4	4
41	2	61	14	4	2	2	7	2	2	1	0	0	0	0	0	0	0	0	3	4	2	3	4	4	4	2	3	4	33	5	5	5	4	4	4	4	5	4.5	3	5	5	4	3	4.25	3	4	4	4	3
42	1	56	1	4	2	2	2	3	3	1	1	1	1	1	1	1	1	7	4	2	2	3	5	4	2	4	2	4	32	4	4	4	4	4	4	4	5	4.125	3	4	4	4	4	4	2	4	4	4	4
43	1	46	1	4	1	1	1	2	2	1	2	1	1	1	1	0	0	6	4	4	4	4	4	4	2	3	4	5	38	4	4	4	4	2	4	4	4	3.75	2	2	2	2	2	2	1	1	1	3	1
47	2	40	4	5	1	1	1	2	2	1	0	0	0	0	0	0	0	0	4	3	5	4	4	4	3	2	4	5	38	5	5	5	5	4	4	5	4	4.625	2	3	2	3	2	2.5	3	3	3	2	3
48	2	37	4	4	2	2	7	1	2	1	1	1	2	1	0	2	0	7	3	3	3	3	4	3	3	2	4	4	32	4	4	4	4	4	4	5	5	4.25	2	2	3	2	1	2	2	2	1	1	1
49	2	34	2	4	2	2	7	2	3	2	1	1	2	0	0	3	1	8	2	3	4	3	3	3	3	2	3	3	29	4	4	4	4	3	3	4	5	3.875	3	4	5	2	2	3.25	4	3	4	4	4
51	1	61	8	4	2	2	1	2	2	1	1	1	1	1	0	1	1	6	3	4	4	3	4	4	3	3	5	4	37	5	5	5	5	4	4	4	4	4.5	3	3	3	3	3	3	2	3	3	2	3
52	1	41	1	3	1	1	7	1	2	1	1	1	1	1	1	1	1	7	4	3	4	3	3	3	3	3	3	4	33	4	4	4	4	3	4	4	4	3.875	2	3	3	3	3	3	2	2	2	3	3
53	1	50	14	3	2	2	5	1	2	2	1	0	1	1	0	0	0	3	3	4	4	3	4	5	5	4	4	4	40	4	4	5	5	3	4	5	3	4.125	4	4	5	3	1	3.25	4	4	3	4	3
54	2	54	1	4	2	2	7	2	2	1	1	1	2	2	1	1	1	9	4	2	3	2	3	4	3	3	4	3	31	5	5	5	5	5	5	5	5	5	3	3	3	3	4	3.25	2	3	2	3	3
55	2	53	2	3	2	2	7	2	2	2	1	0	1	0	0	1	0	3	4	3	4	3	4	4	3	3	4	4	36	3	4	4	4	3	3	3	3	3.375	3	3	3	3	2	2.75	3	2	3	2	3
56	1	29	10	3	1	1	5	1	3	1	1	1	2	1	1	2	0	8	4	2	5	4	2	2	3	5	2	3	32	4	4	5	3	2	2	3	4	3.375	2	3	3	4	1	2.75	4	3	3	3	2
57	1	44	8	4	2	2	1	2	2	1	2	1	1	1	1	1	2	9	3	2	3	3	3	2	3	3	3	3	28	4	4	4	4	4	3	4	4	3.875	3	3	3	3	2	2.75	3	3	3	3	2
58	1	57	15	4	2	2	1	2	2	1	1	1	1	0	1	1	0	5	3	2	3	2	3	3	3	2	4	4	29	4	4	4	4	4	4	4	4	4	2	3	3	3	1	2.5	3	3	2	2	3
59	1	39	1	3	1	1	1	1	1	1	2	2	2	1	1	2	3	13	4	4	3	3	3	3	2	4	3	4	33	3	3	4	4	4	3	4	4	3.625	3	5	4	3	4	4	4	4	4	3	3
60	2	38	8	4	2	2	7	2	2	1	1	1	1	0	0	0	1	4	3	3	3	3	4	3	4	3	4	3	33	5	5	5	5	5	4	4	4	4.625	3	3	3	2	2	2.5	3	3	3	3	3
61	1	50	6	5	2	2	7	2	3	1	0	0	0	0	0	0	0	0	4	2	4	4	4	3	4	3	5	5	38	4	4	4	4	2	4	4	4	3.75	3	4	4	3	1	3	3	2	2	3	2
62	2	30	1	4	2	1	1	2	2	1	1	1	2	0	0	0	1	5	3	1	3	1	4	3	5	3	5	5	33	5	5	5	5	4	5	4	5	4.75	2	4	5	2	2	3.25	5	4	4	3	4
63	2	51	9	4	2	2	6	1	2	1	1	2	1	0	1	0	1	6	4	3	3	4	2	4	2	2	3	4	31	4	4	4	4	5	3	4	4	4	3	4	4	2	2	3	3	3	2	3	3
64	1	50	4	4	2	1	2	2	2	1	0	0	0	0	0	0	0	0	4	3	3	3	3	4	4	4	4	4	36	4	4	4	4	3	3	4	3	3.625	3	3	4	3	3	3.25	4	4	3	3	3
65	2	45	6	4	2	2	7	2	3	1	0	0	1	0	0	1	0	2	4	3	4	3	4	3	4	4	4	5	38	5	5	4	4	3	4	4	5	4.25	3	4	4	3	2	3.25	3	3	4	3	4
66	2	33	2	4	1	1	2	3	3	1	0	0	2	1	0	0	0	3	4	5	4	4	5	3	5	3	5	5	43	5	5	4	4	4	3	5	4	4.25	3	5	4	3	4	4	4	5	5	4	5
67	1	36	2	4	1	1	2	2	2	1	0	0	0	0	0	0	0	0	2	1	5	2	2	1	5	1	4	2	25	2	1	2	2	1	2	2	1	1.625	3	4	4	4	4	4	2	3	2	2	3
69	2	62	8	4	2	2	7	1	2	2	0	0	0	0	0	0	0	0	4	3	4	4	4	4	4	4	4	4	39	4	4	4	4	3	3	4	4	3.75	3	3	3	2	2	2.5	3	4	3	4	4
70	2	47	10	4	2	2	7	1	2	1	1	0	1	1	0	0	0	3	2	2	4	2	3	2	3	2	4	3	27	4	4	4	4	2	3	4	4	3.625	3	4	4	4	4	4	3	3	3	3	2
71	2	63	10	5	2	2	7	1	1	2	1	0	1	1	0	1	1	5	3	2	3	3	4	3	4	3	4	3	32	5	5	5	5	4	4	5	5	4.75	2	3	3	3	3	3	4	3	3	2	3
73	2	21	9	3	1	1	7	2	1	1	3	3	3	3	3	3	3	21	3	1	1	3	3	5	1	2	1	2	22	5	5	5	5	5	3	5	5	4.75	4	3	3	3	3	3	3	3	3	3	3
74	1	61	1	4	2	2	1	2	2	2	1	1	1	1	1	1	2	8	3	2	3	3	3	4	4	3	4	4	33	4	4	4	4	3	2	5	4	3.75	3	2	1	1	1	1.25	1	2	2	2	2
75	1	37	12	4	1	1	1	2	2	1	1	1	1	1	1	1	1	7	4	3	3	3	4	4	4	3	4	4	36	5	5	5	5	4	4	4	4	4.5	3	4	3	3	4	3.5	4	3	3	4	3
76	1	55	10	5	2	2	2	3	2	1	1	1	1	1	1	1	1	7	4	3	3	4	4	3	3	3	2	4	33	4	4	4	4	3	4	4	4	3.875	3	3	3	3	3	3	2	3	3	2	3
77	2	28	2	4	1	1	7	1	2	1	2	1	2	1	0	0	0	6	4	2	4	2	4	4	3	3	4	4	34	4	4	4	4	3	4	4	4	3.875	2	3	3	3	3	3	3	3	3	3	3
78	1	66	4	3	2	2	7	2	3	1	0	0	0	0	0	0	0	0	4	4	4	3	4	3	4	4	3	4	37	5	5	5	5	3	2	4	5	4.25	4	3	4	3	3	3.25	4	3	3	3	3
79	2	34	11	4	2	2	7	2	2	1	0	0	0	0	0	1	1	2	4	4	4	3	4	4	4	4	5	5	41	5	5	5	5	3	2	3	5	4.125	3	3	3	3	3	3	2	2	2	2	1
80	2	34	13	4	1	1	1	2	3	1	1	0	0	0	0	0	0	1	4	3	4	4	5	4	3	5	3	4	39	5	5	5	5	3	4	5	5	4.625	3	4	5	4	2	3.75	4	4	4	5	5
81	1	62	4	4	2	1	1	2	2	1	1	1	2	2	1	1	2	10	3	2	2	4	4	3	3	3	2	3	29	3	4	3	3	3	4	2	3	3.125	3	3	4	4	4	3.75	3	4	4	4	3
82	2	28	1	4	2	1	1	2	3	1	0	0	1	0	0	0	0	1	4	4	5	3	5	3	4	3	4	4	39	5	5	5	5	3	4	5	5	4.625	3	4	5	3	3	3.75	3	2	3	3	3
83	1	39	3	4	1	1	6	1	2	1	0	1	1	1	0	1	0	4	3	3	3	3	2	3	3	2	3	3	28	4	4	4	4	4	4	3	4	3.875	3	4	4	3	3	3.5	3	3	3	2	3
84	1	37	1	4	1	1	2	2	2	1	2	1	1	2	2	2	1	11	3	4	3	2	3	4	2	3	3	3	30	3	3	3	4	3	4	4	4	3.5	1	4	4	3	4	3.75	3	4	4	3	3
85	1	37	17	4	2	2	1	3	3	1	1	0	0	0	0	0	0	1	4	4	2	4	4	3	1	5	3	4	34	5	5	5	5	2	2	3	4	3.875	3	3	1	3	1	2	2	2	2	2	3
87	1	41	11	4	1	1	2	2	2	2	0	0	0	0	0	0	0	0	3	2	4	2	3	3	3	2	3	3	28	4	4	4	4	3	3	4	4	3.75	3	4	4	2	2	3	3	3	3	2	3
88	2	32	1	4	1	1	7	1	2	1	1	1	0	0	0	0	0	2	3	4	2	2	4	2	2	2	2	2	25	4	4	4	4	3	2	4	3	3.5	3	4	4	2	1	2.75	3	2	3	3	3
89	1	40	8	5	1	1	7	1	2	2	1	1	1	1	1	1	0	6	4	3	3	2	3	2	3	2	4	4	30	4	4	4	4	3	3	5	5	4	3	3	4	2	1	2.5	3	3	3	3	3
90	2	46	8	4	2	2	7	2	2	1	1	1	0	0	0	1	0	3	4	4	3	4	3	4	4	4	4	4	38	4	4	4	4	3	3	4	4	3.75	2	3	3	3	3	3	3	3	3	3	3
91	2	50	1	4	2	2	1	2	2	1	1	1	1	1	1	1	0	6	3	2	2	3	3	4	4	2	4	4	31	4	4	4	4	2	3	4	4	3.625	3	4	4	3	3	3.5	4	2	3	3	3
92	2	58	1	4	1	1	7	2	2	1	0	0	0	0	0	0	0	0	4	4	3	3	4	4	3	4	4	4	37	4	4	4	4	3	3	3	4	3.625	3	4	4	4	4	4	4	4	4	4	4
93	2	57	12	4	2	2	7	2	2	1	0	0	0	0	0	0	0	0	4	4	2	4	4	4	4	3	4	4	37	4	4	4	4	4	4	5	4	4.125	3	4	4	3	3	3.5	3	3	3	3	4
95	1	26	10	4	1	1	7	1	2	1	0	0	0	0	0	0	0	0	3	4	4	4	4	3	3	5	4	4	38	3	3	3	3	2	2	4	4	3	3	3	4	4	2	3.25	4	3	3	4	3
96	2	59	1	4	2	2	7	2	2	1	1	0	1	0	0	0	0	2	2	2	3	2	3	3	4	3	5	5	32	4	4	4	4	4	4	4	4	4	2	3	4	2	2	2.75	3	3	2	3	3
97	1	37	1	4	1	1	2	1	2	1	1	1	2	0	0	1	0	5	4	4	4	4	5	5	2	4	5	5	42	4	4	2	4	3	2	4	2	3.125	3	4	2	1	1	2	4	1	2	2	2
98	2	28	5	4	1	1	7	2	2	1	0	0	1	0	0	0	0	1	4	3	4	4	4	5	3	3	2	4	36	5	5	5	5	4	4	4	4	4.5	2	4	4	3	2	3.25	4	4	4	3	4
99	2	52	4	4	2	2	7	2	3	1	0	1	1	0	0	1	0	3	3	2	4	3	3	2	3	2	5	3	30	5	4	4	3	2	4	4	4	3.75	2	3	3	4	2	3	2	2	3	3	3
100	2	32	1	4	1	1	7	2	2	1	0	0	0	0	0	0	0	0	2	4	4	3	4	4	3	2	4	3	33	5	5	5	5	3	2	3	4	4	3	4	3	3	3	3.25	3	3	3	3	3
101	2	60	10	3	2	2	7	1	1	1	0	0	1	0	0	1	0	2	3	2	2	2	3	4	2	2	3	3	26	5	5	5	5	4	5	5	5	4.875	3	4	3	3	3	3.25	2	3	3	4	3
102	2	44	14	4	2	2	7	2	3	1	1	0	1	0	1	1	0	4	3	3	4	3	4	3	4	3	4	4	35	4	4	4	4	3	3	4	3	3.625	3	3	3	3	3	3	3	4	3	3	3
103	2	52	8	5	2	2	1	1	2	1	1	1	1	1	1	1	0	6	4	2	3	2	2	3	3	2	2	3	26	4	4	4	4	4	4	4	4	4	2	2	2	2	2	2	2	2	2	2	3
104	2	44	1	4	1	1	7	1	2	1	1	1	1	1	1	1	1	7	3	2	3	2	2	3	3	2	3	3	26	4	4	4	4	3	3	4	4	3.75	2	3	3	3	3	3	3	3	3	3	3
105	1	44	8	4	2	2	1	2	2	1	1	1	1	1	1	1	0	6	4	2	4	3	4	3	4	2	4	4	34	5	5	5	5	3	1	3	4	3.875	3	4	4	1	2	2.75	3	3	3	2	3
106	1	62	1	4	2	2	2	2	2	1	1	1	1	2	1	1	1	8	3	3	3	2	3	3	3	3	3	4	30	4	4	4	4	4	4	4	4	4	3	2	2	2	2	2	2	2	2	2	2
107	1	23	4	3	1	1	7	1	3	1	0	0	0	0	0	0	0	0	3	3	3	3	3	3	3	3	3	3	30	3	3	3	3	3	3	3	3	3	3	3	3	3	3	3	3	3	3	3	3
108	1	64	2	4	2	2	7	1	1	1	1	0	1	0	0	1	0	3	3	2	4	4	4	3	3	4	3	4	34	4	4	4	4	2	4	4	4	3.75	3	4	5	4	4	4.25	4	4	4	3	4
112	2	53	16	4	2	1	1	2	2	1	1	0	0	0	0	0	0	1	2	2	3	3	3	2	4	3	4	3	29	5	5	5	5	4	4	4	5	4.625	3	1	2	1	1	1.25	1	2	1	2	2
113	1	50	8	4	2	2	5	2	3	1	0	0	0	0	0	0	0	0	3	2	4	4	4	3	4	4	4	3	35	4	4	4	4	3	3	3	3	3.5	3	3	3	3	3	3	3	3	3	3	3
114	2	60	1	3	2	2	2	1	2	1	0	0	1	0	0	0	0	1	4	2	3	2	3	4	4	3	4	4	33	4	4	4	4	2	1	4	4	3.375	2	4	4	4	4	4	4	3	4	4	3
115	1	30	1	3	1	1	3	1	2	1	2	2	2	2	2	2	2	14	3	2	3	3	1	3	3	2	3	3	26	5	5	5	5	5	5	5	5	5	3	3	3	3	3	3	2	2	2	2	2
116	2	62	1	2	2	1	7	1	1	1	2	2	3	3	3	2	3	18	2	2	2	3	3	4	2	4	2	2	26	4	4	4	5	5	4	5	5	4.5	3	4	4	3	4	3.75	3	4	4	4	3
117	1	47	8	4	2	1	1	2	2	1	1	0	1	0	0	0	0	2	4	3	2	4	3	3	2	3	3	4	31	4	4	4	4	3	2	3	3	3.375	2	4	4	4	3	3.75	4	3	4	3	3
118	2	34	8	4	2	2	7	2	2	1	1	1	2	1	0	1	0	6	2	2	2	1	3	1	3	1	3	2	20	5	5	5	5	3	4	4	4	4.375	2	4	3	3	3	3.25	3	3	3	3	3
119	2	37	15	4	1	1	2	1	3	1	3	3	3	3	3	3	3	21	1	1	3	4	3	1	1	1	1	1	17	5	5	5	5	5	5	5	5	5	2	4	3	3	3	3.25	3	3	3	1	3
121	1	42	2	4	2	2	2	2	1	1	1	1	2	1	0	0	1	6	2	4	2	4	4	3	4	4	4	4	35	5	5	5	5	3	3	4	3	4.125	4	4	4	3	3	3.5	4	4	3	3	4
122	2	41	10	4	2	2	1	2	2	2	1	0	2	1	0	2	1	7	3	2	3	2	5	5	5	2	5	5	37	5	5	5	5	4	4	5	4	4.625	3	3	3	3	3	3	3	3	3	4	3
123	1	61	2	4	2	2	1	2	2	1	2	1	2	1	0	0	2	8	2	3	2	4	4	4	4	2	4	4	33	4	4	4	4	5	3	3	4	3.875	4	3	3	3	2	2.75	2	3	3	2	2
125	1	53	11	4	2	2	5	1	2	1	1	1	1	0	0	1	1	5	4	2	2	3	2	3	3	2	4	4	29	4	4	4	4	4	4	4	4	4	3	3	3	2	2	2.5	3	2	2	2	2
126	2	53	8	4	2	2	7	2	2	1	1	1	1	1	1	1	1	7	4	3	3	3	3	3	4	3	4	4	34	4	4	4	4	4	4	4	4	4	3	5	5	5	3	4.5	5	4	4	4	4
127	2	47	1	5	1	1	2	1	2	1	1	1	1	1	0	1	1	6	3	2	2	2	3	3	4	2	3	3	27	4	4	4	4	4	3	4	4	3.875	2	4	4	3	3	3.5	3	3	3	3	3
128	2	61	2	4	2	2	7	2	3	1	0	0	0	0	0	0	0	0	4	4	3	4	3	3	4	3	4	4	36	4	4	4	4	3	3	4	4	3.75	3	4	4	3	3	3.5	5	4	4	4	4
129	2	54	15	4	2	2	7	2	2	1	1	1	1	1	0	1	0	5	4	3	4	4	2	3	3	3	4	4	34	4	4	3	4	2	4	4	4	3.625	3	3	3	3	3	3	3	3	3	3	3
130	1	27	4	4	1	1	2	2	2	1	1	1	1	1	1	0	1	6	4	3	1	3	4	4	3	3	3	4	32	5	5	5	5	3	4	4	4	4.375	3	4	3	4	2	3.25	4	3	3	2	3
131	2	47	3	3	2	2	7	2	3	1	1	0	1	0	0	1	0	3	3	3	4	3	4	4	3	3	5	4	36	5	5	5	5	5	4	4	4	4.625	3	4	4	3	3	3.5	3	3	3	3	3
132	1	60	2	4	2	2	6	1	1	1	1	1	2	2	2	1	1	10	4	2	3	2	3	4	2	2	3	4	29	5	5	5	4	4	3	4	3	4.125	2	4	4	4	3	3.75	3	4	3	3	3
133	1	45	15	4	2	2	2	2	2	1	1	0	3	1	0	3	0	8	3	2	4	2	2	2	3	2	4	4	28	4	4	4	4	4	3	4	4	3.875	3	3	3	1	1	2	2	2	2	1	1
134	1	32	8	3	1	1	3	2	2	1	0	0	1	0	0	0	0	1	1	2	2	2	3	1	2	3	3	3	22	5	5	5	5	4	4	5	5	4.75	3	3	5	2	2	3	2	2	2	2	2
135	1	39	8	4	1	1	2	2	2	1	1	1	1	1	0	1	0	5	2	3	5	4	5	3	4	2	4	4	36	4	4	4	4	2	3	4	4	3.625	3	2	3	2	2	2.25	3	2	3	3	3
136	2	63	8	3	2	2	7	2	3	1	0	0	0	0	0	0	0	0	3	3	2	4	3	3	4	3	4	4	33	4	4	3	3	2	2	4	3	3.125	3	4	3	3	3	3.25	3	3	3	3	4
137	1	29	3	3	1	1	1	1	2	1	0	0	1	0	0	2	0	3	2	3	4	3	4	3	3	3	5	5	35	5	5	5	5	3	4	5	3	4.375	3	1	4	2	1	2	1	1	1	4	3
138	2	47	11	4	2	2	3	1	3	1	1	0	1	1	0	0	0	3	4	3	4	3	3	3	5	4	5	4	38	5	5	5	4	3	3	4	3	4	3	4	3	3	2	3	3	3	2	3	2
139	1	26	1	3	1	1	3	1	1	1	3	1	2	0	0	0	0	6	2	1	4	1	3	4	2	2	3	2	24	5	5	5	5	5	5	5	5	5	2	1	4	1	1	1.75	1	1	1	1	1
141	2	50	15	4	2	2	7	1	2	1	1	1	1	1	0	0	0	4	2	2	2	2	2	4	2	2	2	2	22	4	4	4	4	4	4	5	5	4.25	3	1	4	2	1	2	2	3	2	2	2
142	2	64	4	4	2	2	2	2	2	1	0	0	0	0	0	0	0	0	4	3	3	3	4	3	4	4	4	4	36	4	4	4	4	3	3	4	3	3.625	3	4	4	3	3	3.5	3	3	4	3	3
143	1	61	3	4	1	1	7	2	2	1	0	0	0	0	0	0	0	0	5	4	4	3	3	3	4	4	4	4	38	5	5	5	5	4	3	4	5	4.5	3	4	5	3	1	3.25	2	1	1	1	2
144	2	63	8	3	2	2	7	2	2	1	0	0	1	0	0	1	0	2	4	4	3	3	3	4	3	2	3	3	32	5	4	4	4	3	4	4	4	4	3	4	4	4	3	3.75	4	4	4	3	4
145	2	35	5	4	2	2	7	2	2	1	2	1	0	1	1	0	0	5	5	3	2	4	2	3	3	2	5	4	33	4	5	4	4	4	4	4	4	4.125	3	4	4	2	3	3.25	2	3	3	3	2
146	1	64	4	3	2	2	3	1	2	1	1	1	1	1	0	1	0	5	3	3	2	2	2	3	2	3	3	4	27	5	5	5	5	3	4	4	5	4.5	3	4	5	4	3	4	3	3	3	2	3
148	2	28	10	4	1	1	7	1	1	1	1	1	2	0	0	1	0	5	3	2	2	3	4	3	3	3	3	3	29	4	4	4	4	4	4	4	4	4	2	3	3	3	3	3	3	3	3	3	3
150	2	43	8	3	2	2	7	1	1	2	2	1	3	2	1	0	2	11	3	2	4	4	4	4	4	3	4	4	36	5	5	5	5	5	4	3	4	4.5	3	2	4	3	2	2.75	3	4	3	2	3
151	2	66	1	4	2	2	7	2	2	1	1	1	1	1	0	0	1	5	3	3	3	4	3	4	2	3	4	2	31	4	4	4	4	4	4	5	3	4	3	3	4	3	2	3	2	2	3	3	3
152	1	46	15	4	1	1	5	2	2	1	0	0	1	0	0	0	0	1	4	3	3	2	4	4	3	4	3	5	35	5	5	5	5	2	5	5	5	4.625	2	2	3	3	3	2.75	3	3	3	3	3
153	1	61	8	4	2	2	6	2	2	1	0	0	0	0	0	0	0	0	4	3	3	4	4	4	3	4	2	4	35	4	4	4	4	4	4	4	4	4	3	4	4	4	4	4	4	4	4	4	4
154	1	37	15	4	1	1	1	2	3	1	0	0	1	0	0	1	0	2	4	4	5	4	4	2	5	4	5	4	41	5	5	5	5	2	5	5	4	4.5	3	4	4	4	2	3.5	3	3	3	2	3
155	1	62	5	4	2	2	3	1	2	1	0	1	1	1	1	1	0	5	4	3	3	3	2	3	4	3	4	4	33	4	4	4	4	2	2	3	4	3.375	3	4	4	3	2	3.25	4	3	3	4	3
157	1	64	1	4	2	2	1	2	2	1	0	1	0	0	0	0	0	1	4	3	3	3	4	3	4	4	3	3	34	4	4	4	4	3	4	3	4	3.75	3	4	4	3	2	3.25	3	2	3	2	2
159	1	57	8	5	2	2	3	2	2	1	0	0	2	0	0	0	0	2	4	2	3	4	3	2	1	4	4	4	31	5	5	5	4	4	4	4	4	4.375	2	3	4	3	2	3	4	3	2	1	3
160	1	53	8	4	2	2	1	2	2	1	0	0	0	1	0	0	0	1	3	2	3	3	3	4	4	4	4	4	34	4	4	4	4	3	3	4	4	3.75	3	4	4	4	3	3.75	3	3	3	2	3
161	1	49	1	4	2	2	2	2	2	1	0	0	0	0	0	0	0	0	4	3	3	3	4	3	4	3	4	4	35	5	4	4	4	3	3	4	4	3.875	3	3	3	3	3	3	3	3	3	3	3
162	1	28	4	4	1	1	1	2	3	1	0	0	1	0	0	1	0	2	4	3	3	3	4	4	3	3	3	4	34	4	4	4	4	3	3	3	4	3.625	3	4	3	3	3	3.25	3	3	3	3	3
163	1	19	12	3	1	1	7	2	2	1	0	0	0	0	0	0	0	0	3	2	3	3	4	3	3	2	3	3	29	4	4	4	4	2	2	3	4	3.375	3	3	3	3	3	3	3	3	3	3	3
165	1	35	8	4	1	1	2	2	3	1	0	0	0	0	0	0	0	0	3	3	3	2	3	3	3	2	4	4	30	5	5	5	5	3	4	4	4	4.375	3	2	3	2	2	2.25	2	3	2	3	3
167	2	33	8	4	1	1	2	1	2	2	3	3	3	2	1	3	2	17	3	3	2	3	3	3	2	2	3	3	27	4	4	4	4	3	4	4	4	3.875	3	3	3	2	2	2.5	4	2	2	3	3
168	2	48	8	3	2	2	7	1	1	2	2	1	1	1	1	1	1	8	3	2	4	3	4	4	3	2	4	4	33	3	4	5	4	5	4	4	4	4.125	2	2	3	2	2	2.25	3	2	2	2	2
169	1	49	3	4	2	2	2	2	2	1	0	0	0	0	0	0	0	0	3	2	2	3	3	3	2	2	3	4	27	4	4	4	4	4	4	4	4	4	3	4	4	3	3	3.5	3	4	3	3	3
171	2	55	2	4	2	2	3	2	2	1	0	0	0	0	0	1	0	1	4	4	3	3	4	4	4	4	4	5	39	4	4	4	4	3	3	3	4	3.625	3	3	4	3	3	3.25	3	3	3	3	2
172	1	49	6	4	2	2	5	1	1	1	2	1	2	1	2	1	2	11	4	4	3	5	4	4	3	4	1	3	35	4	5	5	4	5	4	5	4	4.5	2	4	3	4	4	3.75	2	4	3	4	4
173	1	52	1	4	2	2	2	2	2	1	1	1	1	1	0	1	1	6	3	2	3	2	3	4	3	3	3	3	29	4	4	4	4	3	3	4	4	3.75	2	3	3	2	2	2.5	2	3	2	2	2
174	2	64	15	3	2	2	7	2	2	1	1	1	0	0	0	1	0	3	3	3	4	3	3	3	4	3	4	3	33	4	4	4	2	3	4	4	4	3.625	2	1	3	3	3	2.5	2	3	2	2	2
175	1	58	14	4	2	2	2	1	2	1	1	0	2	1	1	1	0	6	4	3	3	3	4	4	4	2	4	4	35	5	5	5	5	2	4	5	5	4.5	3	3	4	4	4	3.75	3	3	3	4	4
176	1	50	1	4	2	2	2	2	1	1	1	1	2	2	0	1	1	8	2	2	3	2	3	3	3	2	2	3	25	4	3	3	3	2	3	3	3	3	2	3	3	2	2	2.5	3	2	3	2	3
177	1	20	11	3	1	1	7	3	2	1	3	1	1	3	0	1	0	9	2	2	2	4	3	2	5	2	5	5	32	5	5	5	5	5	2	2	5	4.25	2	4	5	3	2	3.5	4	2	3	1	3
178	1	34	11	4	1	1	2	2	2	2	0	0	1	1	0	2	1	5	3	2	4	3	3	2	3	3	3	3	29	4	4	4	4	2	3	4	3	3.5	3	4	4	2	3	3.25	3	2	3	3	2
180	2	64	4	3	2	2	7	1	2	1	1	1	0	0	0	1	0	3	3	2	2	3	3	2	3	2	4	4	28	5	5	5	5	4	4	4	5	4.625	3	4	4	3	2	3.25	3	3	3	3	3
182	1	50	3	4	2	1	5	1	2	1	0	0	0	0	0	0	0	0	4	4	4	3	4	3	4	4	4	4	38	4	4	4	4	3	3	4	3	3.625	3	4	4	4	3	3.75	4	4	4	3	4
184	1	35	13	4	1	1	5	2	2	1	0	0	0	1	0	1	0	2	2	3	4	4	4	2	3	4	4	4	34	4	4	4	4	3	3	2	2	3.25	3	4	4	3	2	3.25	3	3	3	3	3
185	1	50	2	4	1	1	3	1	1	1	1	0	2	1	0	0	0	4	3	2	3	2	2	3	3	3	4	4	29	4	4	4	3	2	3	4	5	3.625	3	1	2	3	1	1.75	3	4	3	2	2
186	1	34	8	4	1	1	6	1	2	1	1	0	1	0	0	0	0	2	3	2	3	2	3	2	3	3	4	3	28	5	5	5	5	3	4	4	3	4.25	3	2	3	3	1	2.25	3	1	2	2	2
187	1	48	3	4	1	1	2	2	2	1	0	1	0	1	1	0	0	3	4	3	3	3	4	4	3	3	3	3	33	4	4	4	4	2	4	2	4	3.5	2	4	4	4	4	4	4	3	3	2	3
188	1	29	2	4	1	1	3	1	3	1	0	1	1	0	0	0	0	2	3	4	3	4	4	2	4	4	4	4	36	5	5	5	5	4	5	5	4	4.75	3	3	3	3	1	2.5	4	3	3	3	3
191	1	40	1	4	2	2	6	2	2	1	0	0	0	0	0	1	0	1	4	3	4	4	4	4	3	3	4	4	37	4	4	5	5	3	4	4	4	4.125	3	4	4	4	4	4	4	4	4	4	4
192	1	20	4	3	1	1	7	1	3	1	1	0	0	0	0	0	0	1	3	3	2	3	3	3	3	3	3	3	29	4	4	4	4	4	4	4	5	4.125	3	5	5	4	4	4.5	3	1	3	3	3
193	2	36	10	4	2	2	7	2	2	1	0	0	0	0	0	1	0	1	2	2	4	3	3	2	3	2	4	3	28	4	4	4	4	3	4	4	4	3.875	3	2	2	2	2	2	3	3	3	3	3
194	2	30	1	4	1	1	2	2	2	1	1	1	1	1	1	1	1	7	4	3	4	2	2	3	4	3	4	4	33	5	5	5	5	5	4	4	5	4.75	2	3	3	3	3	3	3	2	3	4	3
195	1	57	8	4	2	2	1	2	3	2	2	1	1	0	0	0	0	4	4	2	3	2	3	4	4	3	4	4	33	5	5	5	5	4	3	4	4	4.375	3	4	4	3	3	3.5	4	4	4	3	3
197	1	65	11	4	2	2	1	2	2	1	1	0	0	1	0	0	0	2	3	3	3	3	3	4	4	3	4	4	34	4	4	4	4	4	4	4	4	4	3	3	3	3	2	2.75	3	3	3	3	4
198	2	60	7	4	2	2	7	1	2	2	1	1	1	1	1	1	1	7	3	3	3	2	3	2	3	3	3	3	28	4	4	4	4	4	3	4	4	3.875	2	4	4	3	3	3.5	3	3	3	3	3
199	1	43	3	4	1	1	3	1	2	1	0	0	0	0	0	0	0	0	2	2	3	2	3	3	4	3	4	4	30	5	5	5	5	3	4	4	4	4.375	2	5	5	1	3	3.5	4	3	3	4	3
200	1	57	8	4	2	2	3	2	2	2	1	0	1	1	0	1	0	4	3	3	3	4	4	4	3	2	4	4	34	4	4	4	4	3	4	5	5	4.125	3	2	3	3	4	3	3	2	2	2	2
201	2	43	8	4	2	1	7	2	1	1	2	1	1	1	1	1	0	7	2	2	2	3	2	2	3	2	3	3	24	4	4	3	3	3	2	4	3	3.25	3	3	1	1	1	1.5	1	2	2	3	2
202	1	66	15	5	2	2	1	1	1	1	1	1	1	0	0	1	0	4	4	4	4	4	4	3	4	4	4	4	39	4	4	4	4	3	4	4	4	3.875	3	3	4	4	4	3.75	2	2	2	4	3
203	1	24	3	4	1	1	7	1	1	1	2	1	2	2	0	2	1	10	4	4	2	2	4	4	1	2	2	3	28	4	4	4	4	2	2	5	4	3.625	2	4	4	3	2	3.25	4	4	3	3	4
204	1	53	9	4	2	2	1	2	2	1	1	1	1	0	0	0	0	3	3	3	3	3	4	4	4	3	4	4	35	5	5	5	5	3	4	3	4	4.25	3	4	4	2	2	3	3	3	3	3	2
205	1	60	5	4	2	2	1	2	2	1	0	0	0	0	0	0	0	0	3	3	4	3	4	3	4	3	4	4	35	4	4	4	3	2	3	4	3	3.375	3	4	4	2	2	3	3	4	4	3	4
206	2	52	1	3	2	2	6	2	2	1	1	1	1	1	1	1	0	6	3	4	3	3	3	4	2	3	3	3	31	4	5	4	4	3	4	4	4	4	3	4	4	3	3	3.5	4	4	4	3	3
207	1	52	9	4	2	2	2	2	3	1	3	3	3	3	3	2	2	19	2	1	3	2	1	1	2	2	2	2	18	5	5	5	5	5	5	5	5	5	2	1	3	1	1	1.5	2	2	2	3	2
208	1	34	3	4	2	2	2	2	2	1	0	0	0	0	0	0	0	0	4	4	5	4	4	3	5	4	5	5	43	4	4	4	4	2	3	3	4	3.5	3	3	3	2	2	2.5	1	2	2	2	2
209	1	56	8	5	2	2	1	2	3	2	3	2	3	3	2	3	3	19	1	1	2	1	1	2	4	2	4	5	23	5	5	5	5	5	5	5	5	5	3	2	3	2	2	2.25	3	3	2	4	2
210	1	61	8	3	2	2	6	2	2	1	0	0	0	0	0	0	0	0	3	3	3	2	3	4	3	2	2	3	28	4	4	4	4	3	3	5	5	4	1	4	4	3	3	3.5	3	3	2	3	3
211	1	38	8	4	2	2	4	2	2	1	1	2	1	1	2	1	2	10	2	2	3	2	4	3	3	4	2	3	28	2	3	4	2	4	3	2	5	3.125	3	4	3	3	3	3.25	2	3	2	3	4
213	1	54	11	5	2	2	6	2	2	1	2	1	2	2	1	2	1	11	3	4	3	3	3	3	4	3	2	3	31	5	5	5	4	3	4	4	5	4.375	3	3	4	3	3	3.25	3	4	3	3	3
216	1	60	3	3	2	2	3	2	1	1	2	1	1	2	0	1	0	7	3	2	3	2	3	4	4	2	3	4	30	4	4	3	4	3	3	5	4	3.75	3	4	4	3	2	3.25	4	3	3	4	4
217	1	45	1	4	1	1	2	2	1	1	0	0	0	0	0	0	0	0	3	3	3	3	3	1	3	4	3	3	29	5	5	5	4	3	4	4	4	4.25	3	4	3	2	1	2.5	3	3	3	2	3
218	2	48	1	4	2	2	1	2	2	1	0	0	0	0	0	1	0	1	4	3	3	3	4	3	4	3	3	3	33	4	4	4	4	4	3	4	3	3.75	2	4	4	2	2	3	4	3	3	3	3
220	1	64	9	4	2	2	4	2	2	2	0	0	0	0	0	0	0	0	3	4	3	2	3	4	2	2	2	3	28	5	4	4	4	4	4	3	4	4	3	4	3	3	4	3.5	4	3	4	3	4
222	1	33	14	4	1	1	7	1	1	2	2	1	2	1	1	0	0	7	2	2	2	2	4	2	3	2	3	3	25	5	5	5	5	3	4	4	4	4.375	3	3	3	2	1	2.25	3	2	2	1	2
223	1	61	12	3	2	2	2	2	2	1	1	1	1	1	0	1	0	5	3	2	3	4	3	4	3	4	3	4	33	4	4	4	4	3	3	4	4	3.75	3	4	4	3	3	3.5	4	3	4	3	3
224	2	69	12	4	2	2	7	1	3	1	0	0	0	0	0	0	0	0	5	4	5	4	4	4	5	4	5	5	45	4	4	2	2	2	2	4	4	3	3	4	4	3	2	3.25	4	3	4	4	3
226	1	44	8	5	1	1	2	2	2	1	2	3	3	2	2	2	3	17	4	5	2	4	4	5	2	4	1	4	35	4	5	4	5	4	3	4	4	4.125	2	5	4	4	5	4.5	4	5	4	4	5
227	1	51	8	4	2	1	5	1	2	1	1	0	1	1	1	0	0	4	4	4	2	3	4	2	2	3	2	4	30	4	4	4	4	2	2	4	4	3.5	3	4	4	3	3	3.5	4	3	3	3	3
228	2	62	15	5	2	2	2	2	2	1	1	1	1	1	0	0	0	4	3	2	3	2	3	4	2	3	3	4	29	4	4	4	4	4	3	4	4	3.875	3	2	3	2	2	2.25	3	3	3	4	4
229	2	66	9	4	1	1	7	1	3	2	0	0	0	0	0	0	0	0	3	3	3	3	3	2	4	2	4	3	30	4	4	4	4	2	4	4	4	3.75	3	4	4	4	4	4	3	4	3	3	3
230	1	42	2	3	1	1	6	2	2	1	2	1	2	2	2	2	2	13	4	4	3	4	4	3	3	3	3	4	35	5	5	5	5	5	3	4	4	4.5	3	4	4	3	3	3.5	3	3	3	3	3
232	1	54	4	4	1	1	2	2	3	1	0	0	0	0	0	0	0	0	4	4	3	3	4	3	5	4	5	4	39	5	5	5	5	2	4	4	4	4.25	3	4	4	4	3	3.75	4	4	4	3	4
233	1	44	15	5	2	2	1	3	3	2	0	0	0	0	0	1	0	1	3	2	2	5	4	4	5	5	5	5	40	5	5	5	5	3	4	5	5	4.625	3	3	4	2	1	2.5	4	2	2	3	2
234	1	50	11	3	2	2	3	2	2	1	1	1	1	1	1	1	1	7	3	3	3	3	3	3	3	3	3	3	30	4	4	4	4	3	3	4	3	3.625	3	4	4	4	4	4	4	4	4	4	4
235	1	63	2	3	2	2	2	2	3	1	0	0	0	0	0	0	0	0	4	4	4	5	4	3	4	4	4	5	41	5	5	4	4	2	4	5	4	4.125	3	4	4	3	3	3.5	3	2	3	3	3
236	2	65	1	5	1	1	7	2	2	1	1	1	1	0	0	1	0	4	4	3	4	3	4	4	4	3	4	4	37	4	4	4	4	3	4	4	4	3.875	2	2	4	3	2	2.75	3	2	2	1	3
239	2	60	14	3	2	2	7	1	2	1	1	1	1	1	1	1	1	7	3	3	3	2	3	3	2	2	3	3	27	5	5	5	5	5	5	4	4	4.75	3	1	2	2	2	1.75	2	2	2	2	2
240	1	45	8	4	2	2	1	2	2	1	1	1	1	1	1	1	1	7	3	3	3	3	3	3	3	3	3	3	30	3	3	3	3	3	3	3	3	3	2	3	3	3	3	3	3	3	3	3	3
243	1	65	4	3	2	2	7	1	1	2	1	1	3	2	1	1	0	9	4	4	5	5	4	3	5	3	5	4	42	4	3	3	4	1	4	3	4	3.25	3	4	4	3	3	3.5	2	2	3	2	3
245	1	58	15	3	2	2	1	2	2	1	0	0	0	0	0	0	0	0	4	3	4	4	4	2	4	3	4	4	36	4	4	4	4	2	3	4	4	3.625	3	3	4	3	2	3	2	3	3	3	3
246	1	45	8	5	2	2	2	2	3	1	0	0	0	0	0	0	0	0	4	2	2	4	4	3	4	4	4	4	35	4	4	4	4	2	3	4	4	3.625	2	4	4	3	2	3.25	3	3	3	3	4
247	2	61	14	4	2	2	2	1	1	1	1	1	1	1	1	1	1	7	4	3	2	3	3	3	4	2	3	4	31	5	5	5	5	3	4	5	4	4.5	3	3	3	3	3	3	1	1	1	1	1
248	1	54	5	4	2	2	2	2	2	1	0	0	0	1	0	0	0	1	3	2	3	3	3	4	3	3	4	4	32	5	5	5	5	3	4	3	5	4.375	3	2	4	1	1	2	3	3	3	2	3
249	2	62	8	3	2	2	7	1	1	1	1	1	1	0	1	0	1	5	2	3	4	2	3	3	2	3	3	3	28	5	4	4	4	3	3	4	5	4	2	4	4	3	3	3.5	3	3	3	2	3
250	1	51	1	3	1	1	1	2	1	1	0	0	0	0	0	0	0	0	3	4	3	3	4	3	4	3	4	3	34	5	5	5	5	3	3	4	4	4.25	3	3	3	3	2	2.75	3	3	3	2	2
252	2	60	15	5	2	2	1	2	2	1	1	1	1	0	1	1	0	5	4	3	3	4	3	4	4	3	4	4	36	4	4	4	4	3	4	4	4	3.875	3	3	3	3	3	3	3	3	3	3	3
253	1	67	11	5	2	2	4	3	3	1	1	2	1	1	0	0	0	5	4	5	2	3	4	5	2	2	4	4	35	5	4	5	4	4	4	5	4	4.375	3	4	4	5	2	3.75	4	4	5	4	4
254	1	69	15	3	2	2	3	1	2	1	1	1	1	1	1	1	1	7	3	4	3	2	3	4	4	4	3	3	33	4	4	4	4	3	3	4	4	3.75	3	4	4	3	3	3.5	4	3	3	3	3
255	1	63	15	4	2	2	2	1	2	1	1	1	1	1	1	1	0	6	2	3	3	2	2	3	3	2	2	3	25	4	4	4	4	3	3	5	4	3.875	3	4	4	2	3	3.25	3	2	3	3	2
256	2	56	3	4	2	2	7	2	2	1	1	1	1	0	0	1	0	4	4	2	3	4	3	3	3	2	4	5	33	5	4	4	4	3	3	4	4	3.875	3	4	4	4	2	3.5	3	3	3	2	2
257	2	64	15	3	2	2	7	2	2	2	1	1	1	0	0	1	0	4	4	3	4	4	4	3	4	2	4	4	36	5	5	5	5	4	4	5	4	4.625	3	5	4	3	3	3.75	3	3	3	4	3
258	1	47	8	4	2	2	2	2	2	2	0	0	1	0	0	1	0	2	2	3	4	3	5	4	5	3	5	5	39	5	5	4	4	2	3	4	3	3.75	3	4	5	1	1	2.75	3	3	3	3	2
260	2	52	8	4	2	2	7	3	3	1	0	0	0	0	0	0	0	0	4	3	3	4	4	4	5	4	5	5	41	5	5	4	3	3	3	4	4	3.875	3	3	3	3	3	3	3	3	3	4	3
261	1	58	2	4	2	2	2	2	2	1	1	1	1	1	1	1	1	7	4	3	2	4	4	4	2	4	3	4	34	4	4	4	4	3	3	4	4	3.75	3	4	4	4	4	4	4	4	3	4	4
263	2	62	2	3	2	2	6	1	2	1	3	3	3	1	3	3	0	16	2	2	4	4	4	4	2	1	4	4	31	5	4	4	4	5	4	5	4	4.375	3	4	4	3	3	3.5	3	2	4	3	3
264	1	54	1	4	2	1	7	1	2	1	0	0	0	0	0	0	0	0	4	4	2	4	4	4	2	4	2	4	34	4	4	4	4	3	3	3	4	3.625	3	4	4	4	4	4	3	3	4	3	4
265	1	44	1	5	2	2	2	2	2	1	0	0	1	0	0	1	0	2	2	2	3	2	3	4	3	2	4	2	27	4	4	4	4	4	4	4	4	4	3	3	4	2	2	2.75	1	1	1	1	1
266	1	56	8	4	2	2	1	2	3	1	1	0	0	0	0	0	0	1	4	4	3	3	5	5	3	4	4	4	39	5	5	5	5	3	3	4	4	4.25	3	4	4	4	3	3.75	3	3	3	3	3
269	1	61	8	5	2	2	6	1	2	1	3	1	1	1	1	1	1	9	3	2	4	4	4	5	3	3	4	4	36	5	5	5	4	3	3	4	3	4	3	3	4	4	2	3.25	3	3	3	4	3
270	2	32	8	4	1	1	2	2	3	1	0	0	2	0	0	3	0	5	3	3	4	3	4	4	4	2	4	5	36	5	5	5	5	4	4	4	4	4.5	3	3	4	3	3	3.25	4	2	3	4	3
271	1	51	13	3	1	1	5	2	2	1	1	0	0	0	0	1	0	2	4	4	3	4	4	4	2	5	3	4	37	5	5	5	5	5	5	5	5	5	3	3	3	4	4	3.5	4	4	4	4	4
272	1	39	1	4	2	2	1	2	2	2	0	0	0	0	0	1	0	1	3	4	3	4	4	4	3	3	4	4	36	4	4	4	4	3	3	3	4	3.625	1	3	3	1	2	2.25	3	3	3	2	3
273	1	69	7	4	2	2	6	2	2	1	0	0	0	0	0	1	0	1	3	3	2	4	4	3	4	3	4	4	34	4	4	4	4	3	3	4	4	3.75	3	4	4	3	4	3.75	3	4	3	3	4
274	2	62	1	4	2	2	7	2	2	1	1	0	1	0	0	0	0	2	3	2	2	3	3	2	4	3	4	4	30	4	4	4	4	4	4	4	4	4	3	3	3	3	2	2.75	3	3	3	3	3
275	2	59	11	4	2	2	7	2	2	2	3	0	2	1	0	0	0	6	4	3	4	3	3	2	4	4	4	5	36	5	5	5	5	4	5	5	5	4.875	3	2	4	1	1	2	2	3	2	3	2
276	1	64	8	5	2	2	3	1	3	1	2	1	1	2	1	1	1	9	4	3	3	4	3	4	2	4	4	4	35	4	4	4	4	3	4	4	4	3.875	3	4	3	3	3	3.25	3	3	3	4	3
277	1	34	4	4	2	1	1	2	2	1	1	1	1	1	1	1	1	7	3	3	3	3	3	3	3	3	3	3	30	3	3	3	3	3	3	3	3	3	3	3	3	3	3	3	3	3	3	3	3
278	2	39	1	4	1	1	2	1	2	1	3	3	3	3	3	3	3	21	3	3	4	3	4	2	4	3	4	4	34	4	4	4	4	4	4	4	4	4	2	2	3	2	2	2.25	3	2	2	3	3
279	1	35	2	5	1	1	1	2	2	1	1	1	1	1	1	1	1	7	4	4	3	4	4	3	3	3	3	3	34	4	4	4	4	4	4	4	4	4	3	3	3	3	3	3	3	3	3	3	3
281	2	34	1	4	1	1	2	2	2	1	1	1	1	0	1	1	1	6	3	2	3	2	3	4	2	2	2	2	25	4	3	5	4	3	4	4	4	3.875	2	5	5	2	2	3.5	3	2	2	2	3
282	2	44	1	4	1	1	3	2	3	2	0	0	0	0	0	1	0	1	3	3	2	2	3	3	3	3	4	4	30	5	5	5	5	4	4	5	4	4.625	3	4	4	3	2	3.25	4	3	4	3	3
283	1	52	8	4	2	2	2	2	2	1	0	0	1	1	0	2	1	5	4	3	3	4	3	3	4	3	4	4	35	4	4	4	3	3	3	4	4	3.625	3	2	4	3	2	2.75	3	2	3	3	2
284	2	50	9	3	2	2	6	2	2	2	2	0	1	0	0	0	0	3	5	3	4	4	4	4	3	2	3	3	35	5	5	5	5	5	5	5	5	5	3	4	4	4	4	4	3	3	3	4	3
285	1	62	8	4	2	2	7	2	3	2	0	0	0	0	0	0	0	0	4	4	3	4	4	4	4	4	4	4	39	4	4	4	4	3	3	4	4	3.75	3	4	4	4	3	3.75	4	3	4	3	3
287	1	62	5	4	2	2	2	2	2	1	0	0	1	1	0	1	0	3	2	2	3	2	2	3	3	2	3	3	25	4	4	4	4	2	3	4	4	3.625	2	3	3	2	2	2.5	3	3	3	2	3
288	1	57	8	4	2	2	2	2	2	1	0	0	0	0	0	0	0	0	4	4	3	4	4	4	4	4	4	4	39	4	4	4	4	3	4	4	4	3.875	3	4	4	4	4	4	4	4	4	4	4
289	1	48	5	4	2	2	2	3	2	1	1	0	1	0	0	0	0	2	3	3	3	3	3	3	3	3	3	3	30	4	4	4	4	4	4	4	4	4	3	4	4	4	4	4	4	4	4	4	4
290	1	43	8	3	2	2	2	2	2	1	2	1	0	1	2	1	2	9	3	4	3	2	1	2	3	4	1	3	26	3	4	3	2	3	5	4	3	3.375	3	5	4	3	2	3.5	3	4	3	2	3
292	1	53	14	4	2	2	2	2	2	2	1	1	2	2	1	1	1	9	4	3	4	3	2	2	3	3	3	3	30	5	5	5	5	4	3	4	4	4.375	3	3	4	3	3	3.25	3	2	2	2	2
294	1	46	15	4	2	2	2	2	2	1	1	1	2	1	1	1	0	7	3	3	3	3	3	3	3	3	3	4	31	4	4	4	4	3	3	3	4	3.625	2	3	4	3	3	3.25	3	3	3	3	3
295	1	61	14	4	2	2	1	2	2	1	0	0	0	0	0	0	0	0	3	2	3	3	4	4	4	4	4	4	35	4	4	4	4	2	2	4	4	3.5	4	4	4	3	4	3.75	3	4	3	3	3
296	2	33	8	4	2	1	2	2	2	1	0	0	1	0	0	2	0	3	3	4	4	4	3	2	2	1	4	4	31	5	5	5	5	3	2	2	5	4	2	4	4	4	1	3.25	3	4	3	2	2
297	1	61	15	5	2	2	2	2	2	1	0	0	0	0	0	0	0	0	3	2	4	4	4	4	4	3	4	2	34	4	4	4	4	3	2	3	3	3.375	3	3	4	4	3	3.5	3	3	4	4	4
300	2	52	8	3	1	1	2	2	1	1	1	1	1	0	1	1	1	6	3	2	3	2	2	2	3	3	3	3	26	4	4	4	4	3	3	4	3	3.625	2	3	3	3	3	3	3	3	3	3	3
301	2	60	8	3	2	2	7	2	3	1	1	1	1	0	0	1	0	4	4	4	4	4	3	3	4	3	5	4	38	4	4	4	4	4	3	4	4	3.875	2	4	4	3	3	3.5	3	3	3	3	3
302	2	32	2	4	1	1	2	2	2	1	0	1	1	0	0	1	0	3	4	3	4	4	4	4	4	3	4	4	38	4	4	4	4	2	4	4	4	3.75	3	3	5	3	2	3.25	2	3	3	3	3
303	1	37	9	3	1	1	6	1	1	1	1	1	1	2	1	2	0	8	4	4	2	2	2	3	4	2	2	2	27	5	4	4	4	2	4	4	4	3.875	3	2	3	3	2	2.5	2	2	2	2	2
304	2	29	14	4	1	1	2	1	2	1	0	0	0	0	0	0	0	0	2	3	4	3	3	2	4	4	4	4	33	4	4	4	3	2	2	4	4	3.375	2	3	3	3	3	3	3	2	3	2	3
305	1	42	12	4	1	1	7	1	1	1	0	0	1	1	0	3	0	5	4	3	4	3	4	1	3	2	4	5	33	5	5	5	4	3	3	4	5	4.25	2	3	4	3	3	3.25	4	2	2	3	3
306	1	47	1	4	2	2	2	2	2	1	0	0	0	0	0	1	0	1	4	3	4	3	4	3	4	3	4	3	35	4	4	4	4	2	3	2	3	3.25	3	4	5	3	2	3.5	4	2	3	3	3
307	1	57	1	4	2	2	2	1	2	1	0	0	0	0	0	0	0	0	3	3	3	3	3	3	3	3	3	3	30	3	3	3	3	3	3	3	3	3	2	2	2	2	2	2	4	3	3	3	3
308	1	36	3	4	2	2	2	2	3	1	1	0	0	0	0	0	0	1	4	4	3	4	4	3	4	4	4	4	38	4	4	4	4	3	4	4	4	3.875	3	4	4	4	3	3.75	4	4	4	4	4
311	1	40	15	4	2	2	2	1	2	1	2	1	3	1	1	3	1	12	3	2	2	2	2	3	3	1	4	4	26	5	5	5	5	5	3	5	5	4.75	3	3	4	3	3	3.25	3	2	3	4	3
312	1	50	3	4	2	2	1	2	2	1	1	1	1	1	0	2	0	6	4	3	3	3	4	4	3	3	3	4	34	5	5	4	4	3	3	4	3	3.875	3	3	4	3	3	3.25	2	3	3	3	3
314	1	43	6	5	2	2	1	3	2	1	1	1	1	2	2	2	1	10	3	2	3	1	3	3	4	3	3	3	28	4	4	4	4	4	4	5	5	4.25	2	3	3	1	1	2	2	3	2	2	2
315	1	61	11	3	2	2	5	1	1	1	1	0	2	1	1	1	1	7	1	1	4	2	2	2	1	1	1	1	16	5	5	5	5	5	4	3	5	4.625	2	2	3	1	1	1.75	2	1	2	2	2
317	2	58	1	4	2	2	2	3	3	1	0	0	0	0	0	0	0	0	4	4	3	3	4	3	4	3	4	4	36	4	4	4	4	3	4	4	3	3.75	2	2	3	2	2	2.25	3	2	2	3	3
318	2	45	14	3	2	2	7	2	2	1	1	1	1	1	0	1	0	5	3	2	3	3	4	2	3	4	4	4	32	5	5	5	5	4	4	5	5	4.75	3	3	2	3	2	2.5	2	3	2	1	3
319	1	50	3	4	1	1	7	1	1	2	1	2	3	1	1	2	1	11	4	2	1	3	2	5	5	3	3	2	30	5	5	5	5	5	4	5	5	4.875	2	1	2	3	1	1.75	2	1	1	1	1
320	1	50	5	4	2	2	2	2	2	2	1	0	1	0	0	1	1	4	4	3	4	4	3	4	5	3	3	3	36	5	4	5	5	4	5	4	5	4.625	3	4	4	4	4	4	3	4	3	3	4
324	2	44	8	4	2	1	2	3	2	1	1	1	1	0	0	0	0	3	3	3	3	2	3	3	3	3	3	4	30	5	5	5	5	3	3	3	3	4	2	2	3	3	3	2.75	3	4	3	3	3
325	1	47	1	4	2	2	2	2	2	1	1	0	1	1	0	0	0	3	4	3	3	4	4	3	4	4	3	4	36	4	4	4	4	3	3	4	4	3.75	3	4	5	3	3	3.75	4	4	4	3	4
328	1	38	8	4	2	1	2	2	2	1	1	0	1	0	0	1	0	3	4	3	3	4	3	3	4	3	5	5	37	4	4	4	4	3	3	5	4	3.875	3	4	4	2	1	2.75	3	2	3	3	3
329	1	58	8	3	2	2	1	2	2	1	1	1	1	0	0	0	1	4	3	3	4	3	3	4	3	2	3	4	32	5	5	5	5	4	4	3	5	4.5	3	2	2	2	2	2	3	3	3	3	3
330	2	41	1	4	2	2	2	1	2	1	0	0	0	0	0	3	0	3	4	3	4	3	3	2	4	3	4	4	34	5	5	5	5	5	5	5	5	5	3	4	3	3	3	3.25	4	3	3	4	4
333	1	57	1	4	2	2	7	1	2	1	1	1	1	1	0	2	0	6	4	4	4	3	3	3	2	2	4	4	33	4	4	4	4	3	4	4	4	3.875	3	4	4	2	2	3	3	3	3	2	3
334	1	52	1	5	1	1	1	2	1	1	1	0	1	1	0	0	0	3	4	2	2	2	4	4	2	2	4	4	30	5	5	5	5	3	4	5	4	4.5	3	4	4	4	3	3.75	4	2	4	3	3
335	2	50	2	4	1	1	2	2	3	1	0	0	0	0	0	1	0	1	4	4	4	3	4	3	4	4	5	5	40	5	5	5	5	3	4	4	5	4.5	3	3	4	3	3	3.25	3	3	3	4	4
336	1	39	1	4	1	1	2	2	2	1	0	0	0	0	0	0	0	0	4	3	4	3	4	3	4	3	4	2	34	4	4	3	3	3	4	4	4	3.625	3	3	3	3	3	3	3	3	3	3	3
337	1	37	7	4	1	1	5	2	2	2	0	0	0	0	0	0	0	0	3	3	2	4	4	3	3	3	3	4	32	4	4	3	3	4	4	4	4	3.75	3	3	4	4	4	3.75	4	4	3	3	4
338	2	53	15	4	1	1	2	2	2	1	1	0	1	0	0	1	0	3	4	3	4	2	4	4	3	3	3	4	34	5	5	5	5	2	5	4	4	4.375	3	4	4	3	3	3.5	4	4	4	4	4
339	1	54	8	4	2	2	2	2	2	1	0	0	0	0	0	0	0	0	4	3	4	3	4	3	4	3	4	4	36	4	4	4	3	2	2	3	3	3.125	3	3	3	2	2	2.5	3	3	3	2	3
340	2	41	8	3	1	2	2	2	2	1	1	1	1	0	0	1	0	4	3	2	4	4	4	3	4	3	4	3	34	5	5	5	5	2	3	3	3	3.875	3	3	3	3	3	3	4	3	3	3	3
342	2	36	11	4	2	2	2	2	2	1	1	2	1	1	1	1	1	8	3	2	4	3	3	3	3	3	3	3	30	4	4	5	5	3	4	4	4	4.125	3	2	3	2	2	2.25	2	2	3	2	2
343	1	60	8	4	2	2	5	1	1	1	0	0	0	0	0	0	0	0	3	2	4	3	3	2	3	3	3	3	29	4	4	4	4	2	3	4	4	3.625	2	2	3	3	2	2.5	4	3	3	3	3
344	1	48	8	4	1	1	2	1	2	1	1	1	1	0	0	1	1	5	3	3	4	3	3	2	3	3	3	2	29	4	4	4	4	3	3	3	3	3.5	3	2	2	2	2	2	2	2	2	2	2
345	2	41	7	4	1	1	2	1	1	2	1	0	1	0	0	0	0	2	2	3	4	3	3	3	3	2	3	3	29	4	4	4	4	4	4	4	4	4	2	3	3	3	3	3	3	2	2	3	3
346	1	63	15	4	2	2	1	2	3	1	0	0	0	0	0	0	0	0	5	5	3	5	5	5	5	4	5	5	47	5	5	5	5	1	2	2	1	3.25	4	4	3	2	2	2.75	5	4	4	5	4
347	1	61	9	4	2	2	2	2	2	1	1	0	1	1	0	1	1	5	4	3	3	3	3	4	3	3	3	3	32	4	4	4	4	3	3	4	4	3.75	3	2	2	2	2	2	2	2	2	2	2
348	1	51	8	4	2	2	1	2	2	1	1	0	0	0	0	0	0	1	4	3	2	4	4	4	4	2	4	4	35	4	4	4	2	2	4	4	4	3.5	2	3	4	3	4	3.5	4	4	4	4	4
349	1	58	8	4	2	2	2	2	2	1	1	1	1	1	1	1	1	7	4	3	3	4	3	4	4	3	4	4	36	5	4	4	5	3	4	4	4	4.125	3	4	4	3	1	3	3	3	2	3	3
350	1	49	8	3	2	2	1	2	3	1	2	2	1	1	2	2	1	11	3	3	3	4	3	3	3	3	3	3	31	4	4	4	4	3	3	4	4	3.75	3	4	4	3	3	3.5	3	3	3	2	2
351	1	51	9	4	2	2	2	2	1	1	0	0	0	0	0	0	0	0	4	4	3	4	4	3	4	3	4	4	37	5	4	4	4	2	2	3	4	3.5	3	4	4	4	3	3.75	4	3	3	3	3
352	1	51	1	4	2	2	2	2	2	1	1	1	1	0	0	0	0	3	4	3	3	4	3	2	4	3	4	4	34	5	5	5	5	3	3	4	5	4.375	2	2	3	3	3	2.75	3	3	3	3	3
353	1	55	8	4	2	2	1	2	2	1	1	1	1	1	1	1	1	7	2	3	2	3	3	3	3	3	3	3	28	4	4	4	4	3	3	4	4	3.75	2	3	3	3	3	3	3	3	3	3	3
354	1	39	8	4	2	1	2	2	2	1	1	0	1	1	0	0	0	3	3	2	4	3	3	4	3	3	4	3	32	4	4	4	4	3	3	4	4	3.75	3	4	3	2	1	2.5	3	2	3	3	3
355	1	65	13	4	2	2	7	2	3	1	0	0	0	0	0	0	0	0	4	3	5	4	4	3	2	4	5	4	38	4	4	4	4	3	3	4	4	3.75	3	4	4	3	3	3.5	4	3	3	3	3
356	1	64	13	4	2	2	2	2	1	2	2	2	2	2	1	2	2	13	3	3	2	4	5	4	3	4	3	4	35	5	5	5	5	5	4	5	5	4.875	4	3	4	3	3	3.25	3	4	4	5	4
358	1	43	15	4	2	2	2	2	2	1	1	1	1	1	0	0	0	4	2	3	2	4	4	4	5	2	5	5	36	5	5	5	5	2	4	5	5	4.5	3	3	3	1	1	2	2	3	3	3	3
359	2	54	14	4	2	2	2	2	2	1	0	0	0	0	0	0	0	0	4	4	3	3	4	4	4	3	4	4	37	5	5	5	5	2	4	4	5	4.375	3	4	4	3	3	3.5	3	3	3	3	3
360	2	35	1	4	1	1	2	2	2	1	1	1	1	1	0	2	0	6	4	3	3	3	4	4	3	3	4	5	36	5	5	5	5	4	4	5	5	4.75	3	3	4	1	1	2.25	1	1	1	1	1
361	2	45	1	4	2	2	3	2	2	1	1	1	1	1	1	1	1	7	4	4	2	4	4	4	2	4	2	4	34	4	4	4	4	2	3	3	3	3.375	3	4	4	4	4	4	4	4	4	4	4
365	2	44	8	4	2	2	2	2	2	1	1	0	1	0	0	0	0	2	4	3	3	4	4	3	4	3	4	4	36	5	4	4	4	4	3	4	4	4	2	4	4	4	3	3.75	4	3	4	3	3
366	1	59	7	4	2	2	2	2	2	1	2	1	1	1	0	1	0	6	2	3	3	2	3	4	3	3	3	3	29	5	5	5	5	4	5	5	5	4.875	3	2	4	3	2	2.75	3	3	2	2	2
367	1	27	1	4	1	1	2	2	2	1	0	0	0	0	0	0	0	0	3	2	4	3	4	4	4	3	4	3	34	5	5	5	5	2	3	2	5	4	3	4	4	3	2	3.25	3	3	3	3	3
370	1	40	11	4	1	1	2	2	2	1	0	0	1	0	0	1	0	2	3	3	4	3	4	3	3	2	3	3	31	5	5	5	5	3	3	5	5	4.5	3	3	3	3	3	3	3	3	3	2	3
371	1	43	8	4	2	2	2	2	2	1	0	0	0	0	0	0	0	0	3	3	4	3	3	2	3	3	3	3	30	4	4	4	4	3	4	4	4	3.875	2	3	3	3	3	3	3	2	3	2	2
373	2	51	11	3	2	2	2	2	2	1	1	0	1	0	0	0	0	2	4	3	4	4	4	4	4	4	4	4	39	4	4	3	3	3	3	4	4	3.5	3	4	4	3	3	3.5	4	3	4	3	4
374	1	62	5	4	2	2	3	2	2	1	0	0	0	0	0	0	0	0	4	3	4	3	4	4	5	4	4	4	39	5	5	5	5	4	4	5	5	4.75	3	4	5	4	3	4	4	4	4	4	4
375	1	51	8	4	2	1	3	2	2	1	1	1	1	1	1	1	1	7	4	3	3	3	3	3	3	3	4	4	33	4	4	4	4	3	3	3	3	3.5	3	4	4	2	2	3	4	4	4	4	4
376	1	38	8	4	2	2	2	2	2	1	1	1	1	1	1	1	0	6	2	2	4	3	3	4	4	2	4	4	32	5	5	5	5	3	3	4	4	4.25	3	3	4	1	2	2.5	4	4	3	4	4
378	1	50	17	5	2	2	2	2	2	1	0	0	1	1	0	0	0	2	3	4	3	4	4	4	3	4	4	2	35	4	4	4	4	3	3	3	4	3.625	2	4	4	4	4	4	4	4	4	4	4
379	1	46	7	4	2	2	1	2	2	1	1	0	0	0	0	1	0	2	4	4	3	3	4	4	4	3	4	4	37	5	4	4	4	3	4	4	4	4	3	2	3	2	3	2.5	3	2	2	2	2
380	1	52	7	4	2	2	6	2	2	1	0	0	0	0	0	0	0	0	4	4	2	4	4	4	2	4	2	4	34	4	4	4	4	3	4	4	4	3.875	3	3	3	3	3	3	3	3	3	3	3
381	1	36	10	4	2	2	2	2	2	1	2	2	1	2	1	1	1	10	4	2	3	2	4	3	3	2	3	3	29	4	5	4	4	4	5	4	4	4.25	3	4	5	3	3	3.75	3	4	3	3	1
382	2	30	8	4	2	1	2	2	2	1	0	1	1	0	0	1	0	3	3	2	3	2	3	3	3	3	3	3	28	3	3	3	3	3	3	3	3	3	3	2	2	1	1	1.5	2	1	2	1	1
383	1	41	8	4	1	1	2	2	2	1	0	0	0	0	0	1	0	1	4	4	5	2	4	4	4	2	3	4	36	4	4	4	4	1	1	1	2	2.625	2	4	2	2	2	2.5	4	1	2	2	2
385	1	50	14	3	2	2	4	2	2	2	0	0	0	0	0	0	0	0	4	4	3	3	4	4	3	4	3	4	36	4	4	4	4	4	4	4	4	4	3	2	2	2	2	2	2	3	2	3	2
386	1	49	3	4	2	2	3	2	3	1	0	0	0	1	0	0	0	1	4	3	3	4	4	3	4	3	4	4	36	5	5	5	5	4	4	4	4	4.5	2	3	4	3	3	3.25	3	3	3	3	3
387	1	45	2	4	2	2	2	1	1	1	3	2	3	2	2	3	2	17	3	2	2	2	2	4	3	1	3	2	24	5	5	5	5	4	4	4	4	4.5	3	4	4	4	2	3.5	3	4	3	3	3
388	2	62	15	4	2	2	2	1	2	1	1	1	1	1	1	1	0	6	4	3	4	2	3	4	2	3	4	4	33	4	4	4	4	3	3	4	4	3.75	2	3	4	3	2	3	3	2	2	2	2
389	1	60	9	4	2	2	3	2	2	2	2	1	1	1	1	1	1	8	4	3	3	4	4	3	4	3	4	5	37	4	4	4	4	3	4	4	3	3.75	3	4	4	3	3	3.5	4	3	3	3	3
390	1	41	1	4	1	1	2	2	2	1	0	0	0	0	0	0	0	0	4	4	3	4	4	4	4	4	5	5	41	5	5	5	5	2	4	4	4	4.25	3	3	4	3	3	3.25	3	1	3	3	3
391	2	47	15	4	2	2	2	2	2	1	1	1	1	1	1	2	0	7	4	4	3	3	3	4	4	2	3	3	33	5	5	5	5	3	2	4	4	4.125	3	4	5	3	2	3.5	4	3	4	3	3
392	1	59	11	4	2	2	1	2	2	1	1	1	1	1	0	1	1	6	4	3	2	3	3	3	3	3	3	3	30	4	4	4	4	4	4	4	4	4	2	4	4	4	4	4	4	4	4	4	4
393	2	26	8	4	1	1	2	3	3	1	1	1	1	1	0	1	0	5	5	5	5	5	5	5	5	4	5	5	49	5	5	5	5	3	2	5	4	4.25	3	5	5	3	1	3.5	5	4	4	4	3
394	1	31	8	4	1	1	2	2	2	2	0	0	0	0	0	0	0	0	2	2	5	3	4	1	5	3	5	5	35	5	5	5	5	2	5	5	5	4.625	3	4	4	2	2	3	3	2	3	4	3
395	1	52	13	3	2	2	5	2	2	1	1	1	1	1	0	0	0	4	3	3	4	3	4	4	4	3	3	4	35	5	5	5	5	4	4	4	4	4.5	3	3	3	3	2	2.75	3	3	3	3	3
396	1	51	3	4	2	2	2	1	2	1	1	1	1	1	1	1	1	7	4	2	2	3	3	3	5	3	5	5	35	5	5	5	5	4	4	3	4	4.375	2	4	4	1	1	2.5	1	3	3	3	3
398	2	64	8	3	2	2	7	1	2	1	1	2	2	1	1	1	2	10	3	2	3	2	3	4	3	2	3	3	28	5	5	5	5	4	3	4	4	4.375	3	4	4	4	4	4	4	3	4	3	3
399	1	45	2	4	1	1	1	2	2	1	0	0	1	0	0	0	0	1	4	3	4	2	4	4	4	4	4	4	37	4	4	4	4	3	3	4	4	3.75	3	4	4	4	3	3.75	4	3	3	3	3
400	1	45	8	4	2	2	2	1	2	1	1	0	1	0	0	1	0	3	4	4	3	3	4	4	3	3	3	4	35	4	4	4	4	3	4	4	4	3.875	2	4	4	3	3	3.5	3	3	3	3	3
402	2	52	1	4	2	2	7	2	3	1	0	0	0	0	0	0	0	0	4	3	3	4	5	3	3	3	4	4	36	5	5	5	5	2	3	4	4	4.125	3	3	3	2	3	2.75	3	2	3	3	3
403	2	40	8	4	1	1	2	1	2	1	0	0	0	0	0	3	0	3	4	4	2	3	4	2	5	4	5	3	36	5	5	5	5	3	4	5	5	4.625	3	4	4	3	3	3.5	3	3	3	2	3
404	2	40	15	4	2	2	2	2	2	1	1	1	1	1	1	1	1	7	3	2	3	3	4	4	3	2	3	3	30	4	4	4	4	4	3	4	4	3.875	2	4	4	3	1	3	3	3	2	3	3
405	1	60	8	4	2	2	2	2	2	1	1	0	0	0	0	1	0	2	4	3	3	3	2	3	3	3	3	3	30	4	4	4	4	3	4	4	4	3.875	3	3	4	3	3	3.25	3	3	3	2	2
406	1	60	1	4	2	2	7	2	3	1	0	0	0	0	0	0	0	0	3	2	4	3	4	4	4	4	4	4	36	4	4	4	4	3	4	4	4	3.875	3	3	4	3	3	3.25	3	3	3	3	3
407	1	32	12	5	1	1	1	2	2	1	0	0	0	0	0	0	0	0	3	4	3	3	4	4	2	5	5	4	37	5	5	5	5	2	2	4	5	4.125	3	4	4	2	2	3	2	2	3	2	3
408	1	42	14	4	2	2	2	2	2	1	0	0	0	0	0	0	0	0	4	4	4	4	4	2	3	3	4	4	36	4	4	4	4	3	4	4	3	3.75	3	3	4	4	2	3.25	2	3	2	3	3
409	2	45	8	4	1	1	2	2	2	1	0	0	1	0	0	0	0	1	4	4	4	3	3	3	4	4	4	4	37	3	3	3	3	3	3	2	3	2.875	2	4	4	4	3	3.75	4	3	4	4	3
411	1	40	1	4	2	1	2	2	2	1	0	0	0	0	0	0	0	0	3	3	3	3	3	2	3	3	3	3	29	4	4	4	4	3	3	4	4	3.75	2	4	4	4	2	3.5	4	3	4	3	3
412	1	43	11	4	2	2	6	1	2	1	1	1	1	0	0	1	0	4	4	3	3	4	4	3	3	3	4	4	35	4	4	4	4	3	4	4	4	3.875	2	3	4	3	3	3.25	2	2	2	2	2
413	2	25	6	4	1	1	2	2	2	1	0	0	1	0	0	1	0	2	2	3	2	1	3	2	5	1	4	3	26	5	5	5	5	2	3	4	5	4.25	3	3	1	3	3	2.5	2	1	1	1	2
414	1	55	5	4	2	2	3	2	2	1	1	1	1	1	0	0	0	4	3	3	3	4	3	4	3	2	4	4	33	5	5	5	5	4	3	4	5	4.5	3	4	5	4	4	4.25	4	4	4	4	4
415	2	52	6	3	2	2	7	1	2	1	0	0	0	0	0	0	0	0	4	3	3	4	4	3	3	4	3	4	35	4	4	4	4	3	3	3	3	3.5	3	3	4	3	3	3.25	3	3	3	3	3
416	1	47	2	3	1	1	7	1	2	1	0	0	0	0	0	0	0	0	3	3	3	4	4	3	4	4	4	4	36	4	4	4	4	3	3	3	3	3.5	3	3	3	3	3	3	3	3	3	3	3
417	2	44	8	5	2	1	1	1	2	1	0	0	1	0	0	1	0	2	4	4	3	4	4	3	5	2	5	4	38	5	5	5	5	3	4	4	4	4.375	3	4	4	3	2	3.25	4	3	3	4	3
418	1	46	3	5	2	2	1	2	2	2	1	1	1	1	1	1	1	7	4	4	3	4	3	4	3	3	4	4	36	5	5	5	5	3	4	4	4	4.375	2	4	4	2	2	3	1	1	1	1	1
419	2	31	4	4	2	2	2	2	2	1	0	0	0	0	0	1	0	1	4	2	2	2	4	3	2	2	5	2	28	5	5	5	5	2	2	3	4	3.875	2	2	4	1	1	2	3	3	2	2	3
420	2	60	1	4	2	2	2	1	2	1	2	1	1	1	1	0	1	7	4	2	4	4	3	4	4	3	3	4	35	5	5	5	5	3	4	4	4	4.375	3	2	3	2	2	2.25	3	3	3	2	3
422	1	42	4	4	1	1	1	1	2	1	0	0	0	0	0	0	0	0	3	4	3	3	4	2	3	3	3	3	31	4	4	4	4	3	3	4	3	3.625	3	3	1	1	1	1.5	2	3	3	3	3
423	1	60	8	4	2	2	2	1	2	1	2	2	2	2	2	2	1	13	3	3	2	2	2	2	2	2	2	2	22	5	4	4	5	5	4	5	5	4.625	2	3	3	3	3	3	1	2	1	1	1
426	1	29	8	4	1	1	3	2	2	1	0	0	0	0	0	0	0	0	3	3	3	3	3	3	3	3	3	3	30	3	3	3	3	3	3	3	3	3	3	4	4	2	2	3	3	3	3	3	3
427	1	65	14	4	2	2	7	3	2	1	0	0	1	0	0	0	1	2	3	2	3	3	3	2	4	4	4	4	32	4	4	4	4	3	2	4	4	3.625	3	2	3	2	2	2.25	3	3	3	4	3
428	1	66	8	2	2	2	6	1	2	1	1	0	1	0	0	0	0	2	4	3	4	3	2	4	3	3	3	3	32	4	4	4	4	4	4	3	4	3.875	2	4	4	3	2	3.25	2	3	3	3	3
429	1	51	1	5	2	2	2	2	2	1	1	1	1	1	1	2	1	8	4	4	2	4	4	4	3	3	2	4	34	4	4	4	4	3	4	4	4	3.875	3	4	4	4	3	3.75	4	3	3	3	3
430	1	61	4	4	2	2	5	2	2	1	0	0	1	0	0	0	0	1	4	4	3	4	3	4	2	2	4	4	34	5	5	5	5	4	4	5	5	4.75	2	3	3	2	2	2.5	3	3	3	3	3
431	2	44	8	4	2	2	2	2	2	1	1	1	1	1	1	2	1	8	3	3	3	4	4	4	4	3	4	4	36	4	4	4	4	4	4	4	4	4	3	3	3	3	3	3	3	3	3	3	3
432	2	29	8	4	2	1	7	2	2	1	1	1	2	1	1	2	1	9	3	2	2	3	3	4	2	2	3	3	27	4	4	4	4	4	4	5	4	4.125	3	1	2	1	2	1.5	3	2	2	2	3
433	2	68	15	2	2	2	3	2	2	1	3	3	3	3	3	3	3	21	5	5	1	5	5	5	1	5	1	5	38	5	5	5	5	5	5	5	5	5	3	5	5	5	5	5	5	5	5	5	5
435	1	40	9	4	1	1	7	1	1	1	2	2	2	2	2	2	2	14	4	4	2	4	4	4	2	4	2	4	34	5	5	5	5	5	5	5	5	5	1	1	4	1	1	1.75	3	2	1	1	2
436	1	29	10	5	1	1	7	1	1	1	1	1	2	1	2	1	1	9	3	3	3	3	3	3	3	3	3	3	30	3	3	3	3	3	3	3	3	3	3	3	3	3	3	3	3	3	3	3	3
439	1	54	7	4	2	2	2	2	2	1	1	1	1	1	2	0	1	7	4	4	2	4	4	4	2	4	2	3	33	4	4	4	4	4	4	4	4	4	3	3	3	3	3	3	2	2	3	3	3
440	2	65	1	4	2	2	7	2	3	2	0	0	0	0	0	0	0	0	4	3	4	3	4	3	3	3	4	4	35	5	5	5	5	4	4	4	5	4.625	3	4	4	4	2	3.5	4	3	4	3	3
442	2	41	8	4	1	1	2	1	2	1	1	1	1	0	0	1	0	4	3	2	4	4	4	3	3	3	4	5	35	5	5	5	5	3	3	5	5	4.5	2	3	3	3	3	3	2	2	2	2	2
443	2	37	13	2	1	1	3	1	2	1	0	0	1	0	0	0	0	1	3	2	3	3	2	2	2	3	4	4	28	5	5	5	4	3	3	5	4	4.25	2	3	4	3	1	2.75	3	2	2	1	3
444	1	54	3	4	2	2	2	1	2	1	1	1	1	1	0	0	0	4	3	3	4	3	3	3	4	2	4	4	33	4	4	4	4	3	4	4	3	3.75	2	2	2	2	2	2	3	3	3	3	3
445	1	51	2	4	1	1	7	2	2	2	1	1	1	0	0	1	0	4	3	3	4	3	3	1	5	3	5	5	35	4	5	4	4	3	3	5	3	3.875	2	1	2	1	1	1.25	1	3	1	3	1
446	1	50	1	4	2	2	1	2	2	1	1	1	1	0	0	0	0	3	4	3	3	3	4	4	4	3	4	4	36	5	5	5	5	4	2	4	5	4.375	3	5	4	4	4	4.25	4	4	4	4	4
447	1	63	2	5	2	2	1	1	2	2	0	0	0	0	0	0	0	0	4	2	4	3	4	4	4	3	4	4	36	4	4	4	4	4	3	4	3	3.75	3	3	4	3	2	3	3	3	3	3	3
449	1	42	5	4	1	1	2	2	2	1	0	0	0	1	0	1	0	2	4	4	4	3	4	4	4	3	4	4	38	4	4	5	4	2	2	4	5	3.75	3	4	5	3	3	3.75	4	4	4	4	4
450	2	34	8	4	2	2	2	2	2	1	1	1	2	1	0	1	0	6	4	2	4	3	4	3	4	2	4	4	34	5	5	5	4	3	3	3	3	3.875	3	2	3	2	2	2.25	3	2	2	3	3
451	2	61	16	5	2	2	1	2	2	1	1	0	0	0	0	0	0	1	5	4	2	4	4	4	5	2	5	5	40	5	5	5	5	4	4	5	5	4.75	3	4	4	4	4	4	4	4	4	4	4
452	1	50	1	4	2	2	2	2	2	1	1	0	0	1	0	1	0	3	3	2	3	3	4	3	4	2	4	4	32	4	4	4	4	4	4	4	4	4	2	4	4	4	2	3.5	3	3	3	3	2
454	2	33	8	4	2	1	7	2	2	1	0	0	0	0	0	0	0	0	2	3	4	3	3	4	3	3	3	3	31	5	5	5	5	5	5	5	5	5	2	4	4	2	3	3.25	3	3	3	3	3
455	1	36	8	4	1	1	3	2	2	1	1	0	3	0	0	0	0	4	5	3	3	4	5	4	4	4	5	4	41	5	5	5	5	3	5	4	5	4.625	3	3	2	2	1	2	2	3	3	2	3
456	2	52	14	4	2	2	2	1	2	1	1	1	1	0	0	0	0	3	4	2	3	3	4	3	4	3	4	4	34	4	4	4	4	3	4	4	4	3.875	3	3	3	3	2	2.75	2	3	2	3	3
458	2	37	8	4	2	2	2	2	2	1	0	0	1	0	0	0	0	1	4	4	4	4	5	4	3	3	3	5	39	4	4	4	4	4	4	5	4	4.125	3	4	4	3	3	3.5	3	4	3	4	3
460	1	40	8	4	2	2	2	2	2	1	0	0	0	0	0	0	0	0	4	4	5	4	5	4	4	1	5	4	40	5	5	4	4	2	2	2	4	3.5	2	4	4	1	1	2.5	3	2	3	4	3
462	1	51	2	4	2	1	2	2	2	1	1	1	1	1	1	0	1	6	4	3	3	4	4	3	3	3	3	3	33	4	4	4	4	3	4	4	4	3.875	3	4	4	3	3	3.5	4	3	3	4	3
463	1	67	8	3	2	2	5	2	2	2	1	0	1	0	1	1	1	5	3	4	4	3	4	3	4	3	3	3	34	4	4	4	4	3	3	4	4	3.75	3	3	4	3	3	3.25	3	3	3	3	3
465	1	42	1	4	2	2	5	2	2	2	2	2	2	1	0	1	1	9	4	3	4	3	3	2	4	3	4	4	34	4	4	4	4	3	4	4	5	4	3	4	4	3	2	3.25	3	3	3	3	3
466	2	48	10	4	2	2	6	2	3	1	1	1	0	0	0	1	0	3	4	3	2	4	4	5	4	3	4	5	38	4	5	5	4	2	4	4	4	4	3	4	4	4	4	4	4	4	4	4	5
469	1	60	8	4	2	2	7	2	3	1	2	2	2	1	2	2	2	13	4	4	2	3	4	4	2	2	2	4	31	4	4	4	4	4	4	2	4	3.75	3	4	4	4	4	4	4	4	4	4	4
470	1	59	15	4	2	2	1	2	3	1	1	1	1	0	1	0	0	4	4	3	3	4	4	4	3	4	2	3	34	4	4	4	4	4	3	4	3	3.75	3	3	4	4	2	3.25	3	3	3	3	4
473	1	26	8	4	1	1	1	2	3	1	3	2	3	3	2	3	2	18	3	3	3	3	3	4	1	3	3	3	29	4	4	4	4	2	2	4	5	3.625	2	3	3	3	3	3	4	4	3	3	3
474	1	69	15	3	2	2	7	2	2	2	1	0	1	0	0	0	0	2	4	3	4	3	3	4	3	3	4	4	35	5	4	4	4	3	3	4	4	3.875	3	4	4	4	4	4	3	3	3	3	3
476	2	48	8	4	2	2	2	1	2	1	0	0	0	0	0	0	0	0	3	3	4	3	4	3	3	3	3	3	32	4	4	4	4	3	3	4	4	3.75	2	3	3	2	1	2.25	3	3	3	3	3
477	1	52	1	4	2	2	2	1	1	1	0	0	0	0	0	0	0	0	3	2	3	3	3	4	3	2	2	3	28	4	4	4	4	3	3	4	4	3.75	3	4	4	3	2	3.25	3	3	3	2	2
478	2	34	8	4	1	1	2	1	2	2	1	2	1	1	0	0	1	6	2	3	3	3	3	3	3	2	4	4	30	4	4	4	4	4	4	5	4	4.125	2	2	4	1	1	2	1	3	2	2	2
479	2	60	4	3	2	2	7	2	1	1	1	1	1	1	0	0	0	4	3	2	3	3	3	2	3	3	4	4	30	5	4	5	4	3	3	4	4	4	2	4	4	4	4	4	4	3	3	3	3
484	1	53	8	3	1	1	6	2	2	1	1	1	1	2	1	1	1	8	3	3	3	2	2	2	3	2	3	3	26	4	4	4	4	3	4	3	3	3.625	2	4	3	2	1	2.5	4	4	4	3	2
486	2	43	13	4	2	2	2	2	2	1	1	1	1	1	1	1	0	6	2	3	3	3	3	2	2	3	2	2	25	4	4	4	4	4	4	5	4	4.125	3	4	3	3	3	3.25	3	3	2	3	3
487	2	65	3	4	2	2	7	1	2	1	1	1	1	1	0	1	1	6	4	3	3	3	3	4	3	2	3	3	31	4	4	4	4	3	4	4	5	4	3	3	3	3	2	2.75	3	4	4	3	3
488	1	52	15	4	2	2	2	1	3	1	1	0	1	0	0	1	0	3	4	3	3	3	3	4	3	3	3	4	33	5	5	4	4	4	4	5	5	4.5	2	5	5	1	1	3	3	3	3	3	3
489	1	42	8	4	2	2	2	1	2	1	2	2	2	3	3	2	2	16	4	4	2	5	5	5	2	4	2	4	37	4	4	4	5	5	4	4	4	4.25	2	5	5	4	4	4.5	4	4	4	5	5
490	1	58	8	4	2	2	2	1	2	2	3	3	3	3	3	3	3	21	1	1	5	1	3	3	1	3	3	3	24	5	5	5	5	5	5	5	5	5	1	1	1	1	1	1	1	1	1	1	1
491	1	54	3	4	2	2	3	1	1	1	1	1	2	1	2	1	2	10	4	4	4	4	4	3	2	3	3	3	34	4	4	4	4	2	2	4	4	3.5	3	3	3	2	3	2.75	3	2	3	3	2
492	1	51	8	4	2	2	1	2	2	2	2	1	1	1	1	1	2	9	4	3	2	3	4	4	2	3	3	4	32	5	5	5	5	4	5	5	5	4.875	3	4	4	3	4	3.75	4	4	4	3	4
493	1	64	2	4	2	2	7	1	2	1	2	1	1	1	1	1	1	8	3	2	2	2	2	2	3	3	3	3	25	5	4	4	4	4	4	4	4	4.125	3	2	4	3	3	3	3	4	3	3	3
494	1	26	8	4	1	1	2	2	2	1	1	1	2	1	2	1	2	10	3	2	2	2	3	2	2	2	3	3	24	3	3	4	4	2	3	3	2	3	3	3	4	3	2	3	3	4	3	2	3
496	2	53	12	4	2	2	2	2	2	1	2	1	2	1	1	1	1	9	4	2	4	3	3	4	3	2	4	4	33	4	4	4	4	4	4	4	4	4	3	2	2	3	3	2.5	4	4	3	3	3
497	2	38	4	3	2	1	2	1	1	1	0	0	1	0	0	0	0	1	2	2	3	3	4	3	4	2	4	4	31	5	5	5	5	4	3	4	4	4.375	2	4	4	4	3	3.75	3	2	3	2	3
499	2	64	2	3	2	2	7	2	2	1	0	0	0	1	0	0	0	1	2	3	4	3	3	4	3	3	4	4	33	4	4	4	4	4	3	4	3	3.75	3	3	4	4	4	3.75	3	3	3	3	3
501	2	52	1	3	2	2	2	2	2	1	0	0	0	0	0	0	0	0	3	2	3	2	4	3	2	3	3	3	28	5	5	5	5	3	4	4	4	4.375	3	2	2	4	1	2.25	3	3	3	3	3
503	1	39	15	4	2	2	2	2	2	1	1	0	0	1	0	1	0	3	4	4	4	2	4	3	4	3	4	4	36	5	5	5	5	4	4	4	4	4.5	3	4	4	4	4	4	4	4	4	3	3
504	2	42	10	4	2	1	2	2	2	1	2	1	3	3	1	1	1	12	4	2	3	3	2	4	3	3	3	4	31	5	5	5	4	4	3	4	4	4.25	2	2	2	3	3	2.5	3	3	4	3	2
505	2	64	11	1	2	2	7	1	1	1	0	0	0	0	0	0	0	0	4	4	3	4	4	4	3	2	4	4	36	5	5	5	5	4	4	4	5	4.625	4	4	5	3	3	3.75	3	3	3	3	3
507	2	55	13	4	2	2	7	2	2	1	0	0	0	0	0	0	0	0	4	3	3	4	4	4	3	3	4	4	36	4	4	4	4	3	3	4	3	3.625	3	3	4	4	4	3.75	4	4	4	3	4
508	1	26	14	4	1	1	7	2	3	1	0	0	0	0	0	0	0	0	3	3	4	3	4	3	4	3	4	4	35	4	4	4	4	2	3	4	3	3.5	2	3	3	3	3	3	3	3	4	3	4
509	1	63	13	5	2	2	1	2	1	1	1	1	0	1	0	0	0	3	3	3	4	3	3	2	4	3	4	4	33	4	4	4	4	2	4	4	4	3.75	3	4	4	4	4	4	4	4	3	3	4
510	2	35	1	4	1	1	2	2	2	1	0	0	0	0	0	0	0	0	4	3	4	3	3	3	3	2	4	4	33	4	4	4	4	2	3	3	3	3.375	3	3	3	3	3	3	3	3	3	3	3
511	2	51	12	4	2	2	2	2	3	2	2	1	3	1	1	1	1	10	4	2	2	4	5	5	4	4	4	4	38	5	5	5	5	5	4	5	5	4.875	3	4	4	4	4	4	3	5	2	4	4
512	2	49	15	3	2	2	6	1	2	1	1	0	3	1	1	2	1	9	3	2	3	2	3	4	3	3	2	4	29	5	5	5	5	4	4	4	4	4.5	3	1	3	2	2	2	2	4	2	3	2
513	2	26	14	4	1	1	2	1	2	1	1	1	2	1	1	1	1	8	2	2	2	2	4	4	3	2	3	3	27	4	4	4	4	3	2	4	4	3.625	3	2	2	2	2	2	2	2	2	2	2
514	1	39	15	4	2	2	3	2	2	1	1	0	1	1	1	0	0	4	4	4	4	3	4	4	4	5	4	4	40	4	4	4	4	2	2	3	3	3.25	2	4	4	3	3	3.5	4	2	3	3	2
515	1	43	14	4	2	2	2	2	2	2	0	0	0	0	0	0	0	0	4	4	4	3	5	3	3	2	4	3	35	5	5	5	5	4	4	4	5	4.625	3	4	3	3	3	3.25	3	3	4	3	3
516	2	30	3	5	1	1	7	2	2	1	1	1	1	0	0	0	0	3	3	2	4	3	3	3	4	2	4	4	32	4	4	4	4	3	3	3	4	3.625	3	3	3	3	3	3	3	3	3	3	3
517	2	52	8	3	2	2	2	2	2	1	1	0	1	0	0	2	0	4	3	3	4	2	3	3	3	2	3	3	29	4	4	4	4	4	3	4	4	3.875	2	2	3	3	2	2.5	2	2	2	2	2
518	2	57	8	4	2	2	7	1	2	2	0	0	0	0	0	0	0	0	4	2	3	4	2	3	3	2	4	3	30	5	5	5	5	5	5	5	5	5	3	3	2	2	2	2.25	3	3	3	3	2
519	1	51	8	4	2	2	2	2	2	1	1	0	0	0	0	1	0	2	4	3	3	3	3	4	4	2	4	4	34	4	4	4	4	3	3	4	4	3.75	3	2	3	2	1	2	3	2	2	2	3
520	1	30	3	4	1	1	2	1	2	1	1	1	1	0	0	1	0	4	4	3	3	4	4	4	4	3	4	3	36	4	4	4	4	3	2	4	4	3.625	2	3	4	3	2	3	1	3	2	1	1
523	2	20	8	3	1	1	7	2	2	1	0	0	0	0	0	0	0	0	3	3	4	4	4	3	3	4	3	4	35	5	5	5	5	2	4	4	4	4.25	2	4	3	4	2	3.25	3	3	3	3	3
524	2	42	2	4	2	2	2	1	2	1	0	0	0	0	0	0	0	0	4	5	2	4	5	4	2	4	2	4	36	4	4	4	4	4	4	5	4	4.125	2	2	2	2	2	2	1	1	1	1	1
525	1	23	11	3	1	1	7	2	2	1	0	0	3	1	0	0	0	4	4	3	4	2	4	4	4	2	4	4	35	4	4	4	4	2	3	4	4	3.625	3	3	3	2	1	2.25	3	3	2	3	3
526	1	43	1	4	2	2	2	1	2	2	1	0	0	0	0	1	0	2	4	3	3	3	3	4	3	3	4	4	34	5	5	5	5	3	3	3	4	4.125	2	4	4	2	1	2.75	3	2	3	3	2
527	1	41	8	4	2	2	2	2	2	1	2	2	2	1	0	0	0	7	3	3	3	3	4	4	3	3	3	3	32	4	4	4	4	3	3	4	4	3.75	3	2	3	3	2	2.5	4	3	3	3	3
528	2	37	1	4	2	2	7	2	2	1	1	1	1	1	1	0	0	5	3	2	3	2	3	3	3	3	3	3	28	4	4	4	4	4	4	4	4	4	3	3	3	3	3	3	3	3	3	2	2
530	2	51	8	4	2	2	2	2	2	1	1	0	0	0	0	1	0	2	4	4	4	4	4	4	4	4	4	4	40	4	4	4	4	3	3	4	4	3.75	3	4	3	4	2	3.25	4	3	3	3	4
531	2	41	4	4	2	1	2	2	2	1	0	0	0	0	0	0	0	0	3	4	4	3	4	2	4	3	4	4	35	4	4	4	4	2	2	3	4	3.375	2	4	4	3	3	3.5	3	3	3	3	3
532	1	63	1	4	2	2	2	1	1	1	1	1	2	2	1	2	2	11	4	4	4	3	3	3	4	3	2	4	34	4	4	4	4	3	3	4	4	3.75	3	4	4	3	2	3.25	2	3	3	3	3
533	2	33	8	4	2	1	2	2	3	2	1	0	1	0	0	2	0	4	4	4	3	4	4	4	5	2	5	4	39	4	4	4	4	2	3	4	4	3.625	3	4	4	2	1	2.75	3	3	3	3	3
534	1	52	14	3	2	2	3	1	2	1	0	1	3	2	0	1	2	9	3	2	3	2	2	4	2	3	3	2	26	4	4	4	4	3	4	4	4	3.875	3	3	4	3	2	3	2	3	2	1	3
535	1	40	1	5	2	2	2	3	3	1	2	1	2	1	0	1	0	7	4	3	4	3	4	4	4	2	4	4	36	5	5	4	4	3	4	4	4	4.125	3	4	4	3	3	3.5	4	4	4	3	3
536	2	30	8	3	2	1	2	3	3	1	1	2	3	2	1	2	1	12	2	2	4	2	4	3	1	3	4	3	28	5	5	5	5	3	4	5	5	4.625	2	2	3	3	3	2.75	3	2	3	4	3
537	1	65	8	3	2	2	1	1	2	1	0	1	1	0	0	0	0	2	3	3	4	2	3	3	2	3	3	4	30	5	5	5	5	3	3	4	4	4.25	3	4	4	3	2	3.25	4	3	3	3	3
539	1	57	1	4	2	2	1	1	2	1	1	1	1	1	1	1	1	7	3	3	4	3	4	3	4	3	4	4	35	4	4	4	4	4	4	4	4	4	3	3	4	3	3	3.25	3	3	3	3	3
542	1	61	8	3	2	2	3	2	3	1	0	0	0	0	0	0	0	0	4	3	3	3	4	4	3	3	4	4	35	4	4	4	4	3	3	3	4	3.625	3	4	4	3	3	3.5	4	3	3	3	3
543	2	30	5	4	2	1	7	2	2	1	0	0	1	0	0	0	0	1	3	2	3	2	4	2	3	2	4	3	28	4	5	5	5	4	4	4	4	4.375	2	3	3	3	3	3	3	3	3	3	3
545	2	65	4	3	2	2	7	1	1	2	3	1	3	3	0	2	2	14	2	1	3	1	2	4	4	1	4	3	25	5	5	4	4	5	4	5	5	4.625	3	3	3	4	4	3.5	3	2	3	3	3
546	1	61	10	5	2	2	1	3	2	1	0	0	0	0	0	0	0	0	3	2	2	3	3	4	4	3	4	3	31	5	5	5	5	3	3	4	5	4.375	3	3	4	3	2	3	4	4	4	4	3
547	2	49	8	4	1	1	3	2	2	1	2	2	1	2	1	1	0	9	3	3	4	2	3	4	3	2	3	3	30	4	4	4	4	2	3	3	3	3.375	3	2	4	3	5	3.5	3	3	3	2	3
548	2	50	1	3	2	2	2	1	3	1	1	1	1	1	0	1	0	5	2	3	4	3	3	3	4	3	4	4	33	4	4	4	4	4	3	4	4	3.875	2	3	3	3	1	2.5	3	3	3	3	3
550	1	45	8	5	2	2	2	1	2	1	1	1	1	1	1	1	1	7	3	3	3	3	3	3	3	3	3	3	30	4	4	4	4	2	3	4	4	3.625	2	4	4	4	2	3.5	3	3	3	3	3
551	2	50	5	4	1	1	2	2	2	1	0	0	1	0	0	1	0	2	4	4	5	4	3	5	1	5	5	5	41	4	4	4	3	2	1	2	3	2.875	2	4	4	3	3	3.5	4	3	4	4	4
553	2	37	13	4	2	2	2	2	2	1	1	1	2	1	0	1	1	7	4	3	3	2	4	4	3	2	3	3	31	4	4	4	4	4	3	4	4	3.875	2	4	3	2	1	2.5	2	2	2	2	2
554	2	40	8	4	2	2	2	3	2	1	1	3	3	2	2	3	1	15	4	4	4	3	2	4	2	1	2	3	29	4	5	3	3	2	3	5	5	3.75	3	1	2	2	2	1.75	3	2	2	2	2
555	1	60	8	4	2	2	1	2	3	1	0	0	0	0	0	0	0	0	4	4	4	4	4	4	5	4	4	4	41	4	4	4	4	4	4	4	4	4	3	4	4	4	4	4	4	4	4	4	4
556	1	50	1	4	2	2	2	2	2	1	1	0	1	1	1	1	1	6	4	3	2	4	4	4	2	4	2	4	33	4	4	4	4	3	3	4	4	3.75	3	4	4	4	4	4	4	4	4	4	4
557	1	50	8	4	1	1	2	2	2	1	0	0	0	0	0	0	0	0	3	2	2	3	3	2	4	2	3	3	27	5	5	5	5	3	3	2	4	4	2	4	4	3	1	3	2	2	3	2	2
558	1	60	2	1	1	1	7	1	2	1	1	0	1	0	0	0	0	2	2	2	3	2	3	2	2	4	2	4	26	5	5	5	5	4	4	5	4	4.625	3	3	4	4	3	3.5	3	2	3	2	2
560	1	52	13	4	2	2	3	2	2	2	1	0	1	1	0	1	0	4	3	2	2	3	3	4	1	2	2	3	25	5	4	4	5	3	4	4	5	4.25	3	4	5	2	1	3	2	3	2	1	2
561	2	54	8	4	2	2	2	2	3	2	0	0	0	0	0	0	0	0	4	4	2	4	5	4	2	4	4	5	38	5	5	5	5	4	4	4	4	4.5	3	5	5	5	5	5	5	5	5	5	5
562	2	28	8	4	1	1	2	1	3	1	1	0	1	1	1	1	0	5	3	2	2	2	4	3	2	3	3	3	27	4	4	4	4	2	3	4	4	3.625	2	3	4	3	2	3	3	3	3	3	2
564	1	40	8	4	2	2	2	2	2	1	0	0	0	0	0	0	0	0	4	3	3	4	4	4	4	2	4	4	36	5	5	5	5	5	5	5	5	5	3	4	5	4	4	4.25	4	4	4	3	4
565	2	35	8	4	1	1	2	2	2	1	0	0	0	0	0	1	0	1	3	3	4	3	4	3	4	3	4	4	35	5	5	5	4	3	3	5	4	4.25	3	3	3	2	2	2.5	3	3	3	3	3
569	2	67	8	4	2	2	7	1	3	1	0	0	1	0	0	1	0	2	3	2	3	3	3	4	4	3	4	4	33	4	4	4	4	2	4	3	3	3.5	3	4	4	4	3	3.75	3	3	3	3	3
570	2	60	10	4	2	1	1	2	2	1	0	0	0	0	0	0	0	0	4	3	4	4	4	3	4	3	4	4	37	4	4	4	4	2	4	4	4	3.75	3	3	4	2	3	3	2	4	3	3	3
572	2	41	8	4	2	2	7	2	2	1	3	3	3	3	2	3	2	19	2	1	3	2	2	1	2	1	1	5	20	5	5	5	5	3	4	5	5	4.625	3	4	4	4	3	3.75	4	3	4	3	3
574	1	38	2	4	1	1	2	2	2	1	1	0	0	0	0	0	0	1	2	3	4	3	4	4	4	3	4	3	34	4	4	4	4	3	4	5	4	4	3	4	4	4	4	4	4	3	4	4	4
575	2	65	2	4	2	2	2	2	3	1	0	0	1	0	0	0	0	1	4	4	1	4	5	5	4	4	4	5	40	4	4	4	4	3	3	3	5	3.75	3	4	4	3	3	3.5	5	4	4	4	4
576	2	35	8	4	2	2	7	2	2	1	0	0	1	0	0	0	0	1	3	2	3	3	3	3	4	3	3	4	31	4	4	4	4	2	3	4	3	3.5	3	4	4	3	2	3.25	3	4	3	3	4
580	1	53	1	4	2	2	3	2	2	1	0	0	0	0	0	0	0	0	3	3	2	3	3	3	4	3	4	3	31	4	4	4	4	3	3	3	4	3.625	3	3	3	2	2	2.5	2	3	2	3	3
581	1	33	16	4	1	1	2	2	2	2	1	1	1	1	0	2	0	6	2	2	2	2	3	3	2	2	3	2	23	4	4	4	4	3	3	4	4	3.75	3	4	4	2	3	3.25	3	4	3	4	3
582	1	46	8	4	2	2	2	2	2	1	0	0	1	1	0	2	0	4	2	2	4	2	3	3	2	2	4	3	27	4	4	4	4	2	3	4	4	3.625	3	4	4	2	3	3.25	3	3	2	2	3
584	1	51	3	4	1	1	6	1	2	1	1	1	1	1	0	0	0	4	4	4	3	2	2	4	3	4	3	3	32	4	4	4	4	3	2	3	3	3.375	4	4	4	3	2	3.25	3	3	3	3	3
585	2	60	3	3	2	2	7	1	2	1	1	1	1	1	0	0	0	4	4	2	3	3	2	4	3	3	3	4	31	3	3	3	3	5	3	5	3	3.5	2	5	5	4	3	4.25	4	3	4	3	3
587	1	54	8	4	2	2	2	2	2	1	0	0	0	0	0	0	0	0	3	3	4	3	4	4	3	3	4	3	34	5	5	5	5	3	3	4	4	4.25	3	4	5	3	1	3.25	3	3	3	3	2
589	2	41	14	4	1	1	2	2	2	2	1	1	1	1	0	1	0	5	4	3	2	3	4	3	3	3	3	3	31	4	4	4	4	5	4	4	5	4.25	3	1	2	2	2	1.75	2	1	2	2	2
590	1	61	8	4	1	1	7	2	2	1	0	0	0	0	0	0	0	0	4	4	3	5	5	4	3	3	3	4	38	5	5	5	5	3	2	4	4	4.125	3	4	4	3	3	3.5	3	4	3	3	3
591	1	66	13	3	2	2	7	1	2	1	1	1	1	1	1	1	1	7	4	3	3	3	3	4	3	2	3	3	31	4	4	4	4	4	3	3	4	3.75	3	3	3	2	2	2.5	3	3	3	3	3
592	1	45	1	3	2	2	6	1	2	1	1	0	1	0	0	0	0	2	5	5	1	5	5	5	5	5	5	5	46	5	5	5	5	5	1	5	5	4.5	3	5	5	5	5	5	5	5	5	5	5
593	1	58	4	4	2	2	2	2	2	2	1	1	1	1	1	1	1	7	3	4	2	4	3	3	3	2	3	3	30	4	4	3	3	2	3	4	3	3.25	3	3	3	3	3	3	3	3	4	4	4
594	1	62	8	4	2	2	1	1	1	1	2	2	3	1	1	1	1	11	2	2	3	1	2	4	2	2	2	3	23	4	4	4	4	4	3	5	4	4	2	4	4	3	2	3.25	3	2	2	3	2
595	1	46	15	4	2	2	1	2	2	1	1	1	1	1	1	1	0	6	4	4	2	4	4	4	3	4	3	4	36	5	5	5	5	3	3	4	5	4.375	4	3	5	2	1	2.75	2	2	3	2	2
596	2	48	8	4	2	1	1	2	2	1	1	1	1	1	0	1	0	5	3	3	4	2	4	3	4	3	4	3	33	4	4	4	4	4	4	4	4	4	3	2	3	2	2	2.25	3	3	3	2	3
598	1	62	8	4	2	2	2	2	2	1	1	0	1	1	0	0	0	3	4	3	3	2	3	3	3	2	3	3	29	4	4	4	4	3	4	4	5	4	3	4	4	4	3	3.75	3	3	3	3	4
599	1	40	17	4	2	2	2	2	1	1	2	2	3	1	1	1	1	11	2	1	3	1	4	2	4	1	4	3	25	5	5	5	5	3	4	5	5	4.625	3	4	5	3	2	3.5	4	3	3	2	2
600	2	63	8	4	2	2	7	1	2	1	3	2	2	1	1	1	0	10	3	3	4	2	2	3	3	2	4	4	30	5	4	4	4	3	3	4	5	4	3	4	5	4	2	3.75	3	3	4	3	2
602	1	45	8	4	2	1	1	2	1	1	2	2	2	2	2	2	2	14	3	3	2	3	2	4	2	2	3	4	28	5	5	5	5	4	5	5	5	4.875	2	4	4	4	4	4	2	2	2	2	2
603	1	28	11	4	1	1	2	2	3	1	0	0	0	0	0	0	0	0	3	2	4	5	5	5	4	3	3	5	39	5	5	5	5	4	5	5	5	4.875	3	5	5	3	1	3.5	3	3	3	3	3
604	1	55	6	4	2	2	1	3	3	1	1	0	0	0	0	0	0	1	5	4	2	4	4	2	4	4	2	4	35	5	5	5	5	3	3	4	4	4.25	3	4	4	4	4	4	4	4	4	4	4
605	1	47	1	5	2	2	2	2	2	1	1	1	1	1	0	1	0	5	2	3	3	2	3	3	3	2	3	3	27	4	4	4	4	2	3	3	4	3.5	3	3	4	3	2	3	3	3	3	2	2
607	1	66	1	4	2	2	2	3	3	1	1	0	0	0	0	1	0	2	4	4	3	4	4	5	5	4	5	5	43	4	4	4	4	3	2	4	4	3.625	3	4	4	4	2	3.5	3	2	3	2	3
608	2	52	15	3	2	2	2	2	2	1	0	0	2	0	0	0	0	2	4	3	4	4	4	4	5	3	5	5	41	4	4	4	4	2	3	4	3	3.5	3	4	4	4	2	3.5	4	4	4	3	3
609	2	46	11	3	2	2	7	2	3	1	1	1	2	1	0	2	1	8	4	2	4	2	4	3	4	3	4	2	32	4	4	4	4	3	2	4	4	3.625	3	4	4	2	2	3	3	3	3	3	3
610	2	50	13	4	2	2	7	2	3	2	0	0	0	0	0	3	0	3	4	3	4	2	4	4	5	2	5	5	38	4	4	4	4	4	3	4	4	3.875	3	2	2	2	2	2	3	3	2	2	3
612	1	67	14	4	2	2	3	2	2	1	0	0	0	0	0	1	0	1	4	3	2	2	3	4	4	3	4	4	33	5	5	5	2	4	3	4	4	4	2	4	4	4	3	3.75	3	3	3	3	3
613	2	44	1	4	2	2	2	2	2	1	1	1	1	1	0	1	1	6	4	3	4	3	4	3	4	4	5	4	38	5	5	5	5	5	5	5	5	5	3	4	4	2	2	3	3	2	3	3	3
614	1	55	14	3	1	1	5	1	2	1	2	1	3	2	2	1	1	12	4	3	3	3	1	3	3	1	3	3	27	5	5	5	5	5	5	4	5	4.875	3	1	3	1	1	1.5	1	1	1	1	1
615	2	34	2	4	2	2	1	2	2	1	1	1	2	2	0	1	0	7	2	2	5	3	4	2	4	2	5	3	32	4	4	4	4	4	3	4	4	3.875	3	1	2	2	3	2	2	3	3	3	2
616	2	36	15	4	1	1	7	1	2	1	1	1	1	1	0	1	0	5	2	2	3	2	3	4	4	3	4	4	31	5	5	5	5	4	4	4	4	4.5	2	2	3	3	3	2.75	3	3	3	4	3
617	1	52	1	4	2	2	1	3	2	1	1	1	2	2	1	1	2	10	3	2	3	2	3	4	3	3	4	3	30	5	5	5	5	4	4	4	5	4.625	2	3	3	2	2	2.5	3	2	3	2	3
618	1	41	8	3	2	2	1	2	2	1	1	0	1	0	0	0	0	2	4	5	4	4	5	3	5	5	5	5	45	4	5	4	3	2	4	2	5	3.625	3	4	5	4	4	4.25	3	3	4	3	3
620	1	57	8	4	2	2	2	2	2	2	1	0	0	0	0	1	0	2	4	3	4	3	4	4	5	4	4	4	39	4	5	4	4	3	2	3	4	3.625	3	5	5	2	1	3.25	4	3	3	3	3
621	2	34	12	4	1	1	6	1	2	1	1	1	1	1	1	1	1	7	3	2	4	2	2	2	3	2	4	2	26	4	4	4	4	4	4	4	4	4	2	3	3	3	3	3	3	3	3	3	3
622	1	68	14	4	2	2	3	2	2	2	0	0	0	0	0	0	0	0	3	3	3	4	4	4	4	3	4	4	36	4	4	4	4	3	4	4	4	3.875	3	4	5	4	4	4.25	4	3	4	3	4
623	2	29	3	4	1	1	7	2	2	1	1	1	2	1	0	1	0	6	4	2	3	2	4	3	3	3	4	4	32	4	4	4	4	3	4	4	4	3.875	3	2	3	2	2	2.25	3	3	2	4	3
624	1	34	5	5	2	1	1	2	2	1	1	1	2	1	1	1	1	8	3	2	3	3	3	4	4	3	4	4	33	4	4	4	4	4	4	4	4	4	3	3	4	3	2	3	2	3	2	3	3
625	1	59	16	4	2	2	4	2	3	2	1	1	1	1	0	0	0	4	2	2	3	2	3	4	4	3	4	4	31	4	5	4	4	4	4	5	4	4.25	3	4	5	3	3	3.75	4	4	4	3	3
626	2	43	1	4	2	2	2	2	2	1	1	0	0	0	0	2	1	4	5	4	4	4	4	3	4	2	4	4	38	5	5	5	5	3	4	4	5	4.5	3	5	5	4	4	4.5	3	3	4	3	3
627	1	68	8	5	2	2	3	2	3	1	1	0	0	0	0	1	0	2	4	3	4	4	4	3	5	5	5	4	41	5	5	5	5	2	3	3	4	4	3	4	5	5	4	4.5	4	4	3	4	4
628	2	46	8	3	2	2	2	2	3	1	1	0	2	1	0	0	0	4	4	4	4	3	4	4	4	2	4	4	37	4	4	4	4	4	3	4	4	3.875	3	3	3	2	3	2.75	2	3	2	2	2
629	2	20	7	3	1	1	7	2	2	1	1	0	1	1	0	1	0	4	4	2	3	3	5	3	2	3	4	3	32	5	5	5	5	3	3	4	4	4.25	2	3	3	2	2	2.5	3	3	3	2	3
630	1	41	2	1	2	2	6	1	2	1	1	1	1	1	1	1	1	7	3	2	3	3	4	3	3	3	3	3	30	4	4	4	4	3	4	4	3	3.75	3	3	3	3	3	3	3	3	3	2	3
631	1	62	11	3	2	2	3	1	1	2	1	1	1	2	1	0	0	6	3	3	3	4	4	2	3	4	4	4	34	5	5	5	4	3	4	4	4	4.25	3	4	5	3	2	3.5	3	3	4	2	2
632	2	29	6	4	1	1	1	1	2	1	1	1	0	0	0	1	0	3	2	3	4	3	4	4	3	3	4	4	34	4	4	4	4	3	3	3	4	3.625	2	3	3	3	2	2.75	3	2	3	2	3
633	2	42	2	3	2	2	7	1	2	1	1	2	1	2	0	3	0	9	4	3	3	3	3	4	5	3	5	5	38	5	5	5	5	4	4	4	4	4.5	3	3	2	2	1	2	2	2	2	3	3
634	1	62	4	4	2	2	3	2	2	1	2	1	1	1	1	1	1	8	4	3	2	3	4	4	3	3	3	3	32	4	4	4	4	3	4	4	4	3.875	3	3	3	3	3	3	3	3	3	3	3
635	2	34	2	4	2	2	2	2	3	1	1	1	1	0	0	1	2	6	4	4	2	3	5	4	2	3	2	4	33	4	4	4	4	3	2	4	4	3.625	3	3	4	3	3	3.25	4	3	4	4	3
636	1	55	8	4	2	2	5	1	2	2	1	0	1	0	0	0	0	2	4	4	3	4	4	2	1	4	4	4	34	5	5	5	5	2	2	5	5	4.25	2	1	2	2	2	1.75	2	2	2	2	2
637	2	50	8	4	2	1	7	2	2	1	1	1	1	1	1	2	1	8	4	3	3	2	3	3	2	2	2	3	27	5	5	5	5	4	4	4	5	4.625	3	4	4	4	2	3.5	4	3	4	4	3
639	1	47	15	5	2	2	1	2	2	1	0	0	1	0	0	0	0	1	4	4	3	4	4	3	5	3	4	4	38	4	4	4	4	2	2	3	4	3.375	3	3	4	2	1	2.5	1	3	4	4	3
640	2	40	4	4	1	1	2	1	2	1	1	0	1	0	0	1	0	3	4	2	3	3	4	3	3	3	4	4	33	5	5	5	5	4	4	4	4	4.5	3	4	3	3	3	3.25	3	3	3	3	3
641	1	60	8	4	2	2	3	1	2	1	2	1	2	3	3	3	2	16	4	3	2	4	3	5	2	3	4	3	33	4	4	4	4	3	3	4	4	3.75	2	4	4	4	4	4	2	2	3	3	3
642	2	30	12	4	1	1	2	2	2	2	1	1	1	1	0	2	0	6	3	3	2	2	4	3	3	3	4	4	31	4	4	4	4	3	4	5	5	4.125	3	2	4	1	1	2	2	2	2	2	2
643	1	26	12	3	1	1	7	1	2	1	0	1	3	1	0	1	0	6	2	2	2	1	3	4	4	2	2	3	25	5	5	5	5	2	3	4	5	4.25	3	3	3	3	3	3	3	3	3	3	3
644	2	61	15	3	2	2	6	2	2	1	1	1	1	1	0	0	0	4	4	2	2	3	3	4	3	2	3	4	30	5	5	5	4	3	4	4	4	4.25	3	4	4	4	4	4	3	3	4	4	3
645	2	60	8	3	2	2	3	1	2	1	1	1	1	1	1	1	1	7	4	4	2	2	4	4	2	4	3	3	32	4	4	4	4	4	4	4	4	4	2	2	2	2	2	2	3	3	3	3	3
646	2	60	1	3	2	2	2	2	2	1	1	1	1	0	0	1	0	4	4	3	3	3	3	3	3	3	4	4	33	4	4	4	4	3	3	3	3	3.5	3	4	4	3	3	3.5	3	4	4	3	3
647	2	57	3	4	2	2	7	2	2	1	0	0	0	0	0	1	0	1	4	4	3	4	3	3	4	4	5	5	39	5	4	4	4	4	4	4	5	4.25	3	4	4	4	2	3.5	4	3	4	4	4
648	1	52	13	4	2	2	1	1	2	1	0	0	0	0	0	1	0	1	4	3	5	4	4	3	4	3	4	5	39	4	4	4	4	3	4	5	4	4	2	4	4	4	3	3.75	2	2	3	3	1
650	1	68	11	3	2	2	7	2	2	1	1	1	1	1	0	1	0	5	4	3	4	3	3	3	4	3	4	4	35	4	4	4	4	3	4	4	4	3.875	3	3	4	4	3	3.5	3	3	3	3	3
651	1	61	1	4	2	2	1	2	2	1	1	1	1	1	1	1	1	7	4	3	3	3	4	4	3	3	3	3	33	4	4	4	4	2	4	4	4	3.75	3	3	4	2	1	2.5	1	1	1	1	1
652	2	50	4	3	2	2	7	2	2	1	0	0	0	1	0	1	0	2	4	4	5	3	4	4	4	2	5	3	38	4	4	4	5	3	3	3	4	3.75	3	4	4	4	3	3.75	4	4	4	3	4
654	1	68	14	3	2	2	6	1	2	1	1	0	0	0	0	1	0	2	3	3	3	2	2	2	2	3	3	3	26	4	4	4	4	3	4	4	4	3.875	3	3	4	3	3	3.25	3	3	3	2	3
655	1	40	2	4	2	2	2	2	3	1	2	2	1	1	2	2	1	11	3	4	1	4	4	5	3	4	1	4	33	4	4	4	3	4	4	4	4	3.875	3	4	4	4	4	4	4	3	3	4	4
656	2	49	8	3	2	2	6	1	3	1	0	0	0	0	0	0	0	0	4	3	3	3	3	4	3	3	3	3	32	5	5	5	4	3	3	4	4	4.125	2	3	4	3	3	3.25	3	2	3	3	3
657	2	64	4	2	2	2	7	2	2	1	1	1	2	1	1	1	1	8	3	3	2	3	3	3	3	3	3	3	29	3	3	3	2	3	3	3	3	2.875	2	2	3	3	3	2.75	3	3	3	2	3
658	2	31	14	4	2	2	7	2	3	1	0	0	0	0	0	1	1	2	3	2	3	2	4	2	4	3	5	4	32	5	5	5	5	3	5	5	4	4.625	3	5	5	3	2	3.75	5	4	4	4	4
659	1	66	1	4	2	2	6	1	1	1	0	0	1	0	0	0	0	1	2	2	4	3	3	4	3	4	3	3	31	5	5	5	4	3	3	4	4	4.125	3	3	2	1	2	2	3	2	3	2	2
660	1	50	4	4	2	2	1	1	2	1	1	1	0	1	2	1	1	7	3	3	2	3	3	4	3	4	3	3	31	4	4	3	4	5	3	3	4	3.75	3	2	4	4	3	3.25	3	3	3	4	3
661	1	63	14	4	2	2	1	2	2	1	0	0	0	0	0	0	0	0	4	3	4	4	4	3	4	3	4	4	37	4	4	4	4	3	3	3	3	3.5	3	3	3	4	3	3.25	3	3	4	3	3
662	2	46	14	4	2	1	2	2	3	1	0	0	0	0	0	0	0	0	4	4	5	4	5	4	2	4	4	5	41	4	4	4	3	3	2	3	4	3.375	3	3	3	3	3	3	3	3	3	3	3
663	2	28	1	4	1	1	2	2	3	1	1	1	1	1	0	2	1	7	3	3	2	2	4	4	4	1	4	3	30	5	5	5	5	3	4	4	5	4.5	3	4	4	4	4	4	4	4	4	3	2
664	1	52	10	4	2	2	4	2	2	1	1	1	1	1	1	1	1	7	4	3	4	4	3	4	4	3	4	4	37	4	4	4	4	2	2	3	3	3.25	3	3	3	3	3	3	3	3	3	3	3
665	2	55	4	3	2	2	7	1	2	1	1	1	1	1	1	1	1	7	3	3	4	2	2	3	3	3	3	3	29	4	4	4	4	2	2	3	3	3.25	2	3	3	3	3	3	3	3	3	3	3
666	1	66	1	4	2	2	1	2	2	1	1	1	1	1	0	1	0	5	2	2	3	3	3	3	2	3	3	4	28	4	4	4	4	4	4	4	4	4	3	4	4	3	3	3.5	3	3	3	3	3
667	1	63	8	3	2	2	2	2	2	1	2	1	2	3	1	2	1	12	4	4	2	4	3	4	2	3	4	4	34	4	4	4	4	4	3	5	5	4.125	3	4	4	3	3	3.5	4	3	3	3	3
668	1	69	10	3	2	2	4	2	1	2	1	2	2	2	1	2	1	11	3	2	2	3	4	4	2	1	3	3	27	4	4	4	4	4	5	5	5	4.375	3	3	4	3	1	2.75	3	4	2	3	3
669	1	69	8	3	2	2	7	2	2	1	1	0	1	0	1	0	0	3	3	4	3	2	3	3	2	4	2	3	29	3	4	4	3	2	3	4	3	3.25	2	3	3	2	2	2.5	3	3	3	4	4
670	1	47	1	4	2	2	3	2	2	1	0	0	0	0	0	1	0	1	4	3	3	5	4	4	3	3	4	4	37	5	4	4	4	3	3	5	4	4	3	3	3	1	1	2	2	2	1	3	2
671	2	56	8	3	2	2	2	2	2	2	1	1	2	1	1	1	1	8	3	2	3	3	2	3	3	2	4	3	28	4	4	4	4	4	4	4	4	4	3	3	3	3	3	3	3	3	3	3	3
672	1	35	8	4	2	1	2	2	3	1	0	0	0	0	0	0	0	0	4	3	3	3	4	2	4	4	4	4	35	4	4	4	4	3	3	3	3	3.5	3	3	4	3	2	3	3	2	3	3	3
674	2	56	1	5	2	2	7	2	2	2	3	3	3	3	3	3	3	21	1	1	1	1	1	5	1	1	1	1	14	5	5	5	5	3	3	5	5	4.5	3	5	5	5	5	5	5	3	3	3	3
676	2	65	12	3	2	2	2	2	2	1	2	2	2	2	1	1	0	10	3	2	3	3	3	5	2	2	3	2	28	5	5	5	5	2	2	5	5	4.25	3	4	4	4	3	3.75	3	4	4	2	3
677	1	63	8	4	2	2	6	2	3	1	0	0	1	0	0	0	0	1	4	3	4	4	3	2	3	3	3	4	33	4	4	4	3	3	4	4	3	3.625	3	3	4	3	2	3	3	2	2	2	3
678	2	26	8	4	1	1	2	2	2	1	1	0	1	0	0	0	0	2	4	2	4	3	5	2	4	2	4	4	34	5	5	5	5	4	4	4	4	4.5	3	3	3	3	3	3	3	3	3	4	3
679	2	30	8	4	1	1	1	2	2	2	1	0	1	0	0	0	0	2	2	1	3	3	4	5	3	2	4	3	30	4	4	4	4	4	3	5	5	4.125	3	4	4	2	3	3.25	3	2	2	2	3
680	2	54	14	3	2	2	7	1	2	1	0	0	0	0	0	0	0	0	3	2	3	3	3	3	4	3	3	3	30	4	4	4	4	3	3	3	4	3.625	3	4	4	3	3	3.5	4	4	4	3	3
682	2	66	8	4	2	2	3	2	1	1	0	0	1	1	0	0	0	2	4	2	3	2	4	3	4	2	4	4	32	5	5	5	5	4	4	4	4	4.5	3	2	3	2	1	2	3	3	3	3	3
683	1	55	4	4	2	2	2	1	2	1	3	3	3	3	3	3	3	21	1	1	3	1	1	5	5	1	5	4	27	5	5	5	5	5	5	5	5	5	3	1	1	1	1	1	1	1	1	1	1
686	1	53	8	4	2	2	1	1	1	2	1	1	2	1	1	1	1	8	3	2	2	3	2	4	2	2	3	3	26	4	4	4	4	4	4	4	4	4	2	3	3	3	2	2.75	2	2	2	3	3
687	1	52	8	4	2	2	2	2	2	1	1	1	1	1	1	1	1	7	2	3	3	3	3	3	3	3	3	3	29	4	4	4	4	3	3	3	3	3.5	3	3	3	3	3	3	3	3	3	3	3
688	2	61	11	4	2	2	2	3	3	1	1	0	0	0	0	0	0	1	4	4	4	3	4	2	4	2	2	4	33	4	4	4	4	2	4	5	4	3.875	2	3	2	4	4	3.25	1	2	2	3	2
689	2	61	13	4	2	2	3	2	3	1	0	0	0	0	0	0	0	0	5	4	3	5	4	4	5	4	5	4	43	5	5	5	5	4	3	4	4	4.375	3	4	5	4	4	4.25	5	4	4	5	4
690	2	53	5	4	2	2	2	2	2	1	1	1	1	1	1	1	1	7	3	2	3	2	3	4	3	2	3	3	28	5	5	5	5	3	3	4	5	4.375	3	3	3	3	2	2.75	3	3	3	4	4
691	1	42	11	4	2	1	2	2	3	1	1	0	1	0	0	1	0	3	4	3	4	4	4	4	3	4	4	4	38	4	4	4	4	2	2	4	2	3.25	2	2	2	2	2	2	2	2	1	1	2
692	2	61	4	4	2	2	2	2	2	1	0	0	0	0	0	0	0	0	1	1	3	3	4	4	5	3	5	5	34	5	5	5	5	5	5	5	5	5	3	3	3	3	3	3	4	3	2	3	3
694	1	53	8	4	2	2	2	2	2	2	1	0	1	0	0	1	0	3	3	2	2	2	3	2	4	2	4	3	27	4	4	4	4	2	3	4	4	3.625	3	3	3	3	3	3	3	3	3	3	3
695	1	46	1	4	2	2	1	1	2	1	0	1	1	1	0	1	0	4	4	3	4	3	3	3	4	3	4	4	35	4	4	4	2	1	2	3	2	2.75	3	3	3	3	3	3	3	3	4	3	3
698	1	19	6	3	1	1	7	1	2	1	1	0	1	1	1	1	1	6	1	3	5	3	3	3	3	3	3	3	30	5	5	5	5	3	5	5	5	4.75	3	1	1	1	1	1	3	3	3	3	3
701	1	56	2	4	2	2	2	2	2	1	1	1	2	1	1	1	1	8	3	2	2	3	4	4	3	3	2	3	29	4	4	4	4	4	4	4	4	4	4	2	3	3	2	2.5	3	3	3	2	3
702	1	41	8	4	2	2	2	2	2	1	0	0	1	0	0	0	0	1	4	3	4	4	4	3	4	3	4	4	37	4	4	4	4	3	3	4	4	3.75	3	4	3	3	2	3	3	3	3	3	3
703	1	54	6	4	2	2	2	2	2	1	0	0	0	0	0	0	0	0	3	3	3	3	3	3	3	3	4	2	30	4	4	4	4	3	3	3	3	3.5	3	3	3	2	2	2.5	2	2	2	2	2
704	1	55	12	4	2	2	2	1	2	1	1	1	1	1	1	1	1	7	2	2	2	2	2	2	2	2	3	4	23	4	4	4	4	3	4	4	4	3.875	3	3	3	3	3	3	3	2	3	2	2
705	1	51	8	4	2	2	2	2	3	1	1	0	1	0	0	0	0	2	3	2	3	3	3	4	4	4	4	4	34	5	4	4	4	3	4	4	4	4	3	4	4	2	2	3	4	3	4	3	3
707	1	29	8	4	1	1	2	2	2	1	2	1	2	0	3	1	1	10	4	2	2	3	4	3	2	2	2	5	29	4	4	4	4	2	4	2	4	3.5	2	3	3	5	4	3.75	4	5	3	3	1
708	2	33	2	4	1	1	3	2	2	1	1	1	1	1	1	2	1	8	2	2	3	2	3	2	3	3	4	2	26	5	5	5	5	3	5	5	5	4.75	3	2	3	2	2	2.25	2	2	2	2	2
709	1	51	8	4	2	2	2	2	2	1	1	0	1	0	0	0	1	3	2	2	3	4	3	2	4	3	4	4	31	4	4	4	4	3	4	4	4	3.875	2	4	4	3	3	3.5	4	3	3	3	3
711	1	50	1	4	2	2	1	2	2	2	1	2	2	1	0	1	1	8	4	2	4	3	4	2	4	3	4	4	34	5	5	5	3	2	2	4	4	3.75	2	3	5	2	2	3	4	3	2	2	2
712	1	65	1	4	2	2	7	2	2	1	1	0	1	0	0	1	0	3	3	2	3	4	4	4	4	4	4	4	36	4	4	4	4	4	4	4	4	4	3	4	4	4	3	3.75	3	3	4	3	3
713	2	26	4	5	1	1	1	2	3	1	0	0	0	0	0	1	0	1	4	4	4	4	4	4	4	4	4	5	41	4	4	4	4	2	3	5	4	3.75	3	4	2	2	1	2.25	3	3	2	3	3
714	2	38	5	4	2	2	2	2	2	2	2	2	1	1	2	2	2	12	3	4	2	3	3	4	2	5	1	4	31	3	4	4	5	5	4	4	3	4	2	5	5	4	4	4.5	4	3	3	4	4
715	2	34	1	5	1	1	2	1	3	1	1	0	1	0	0	0	0	2	4	3	3	4	4	4	4	4	5	4	39	4	4	4	4	3	4	4	4	3.875	3	4	4	4	3	3.75	4	3	4	4	4
716	2	69	1	4	2	2	7	2	2	1	1	1	1	1	1	1	1	7	4	2	4	3	2	4	2	4	2	3	30	4	4	4	4	4	4	4	4	4	2	4	4	4	4	4	3	3	3	3	3
717	2	69	3	4	2	2	7	2	2	1	1	1	1	1	0	1	0	5	3	3	4	3	3	3	4	3	4	4	34	4	4	4	4	3	3	4	3	3.625	3	4	4	3	4	3.75	3	3	4	4	3
718	2	25	17	4	1	1	2	2	2	1	1	1	0	0	0	0	0	2	4	4	4	4	4	3	4	3	5	4	39	4	4	4	4	4	4	4	4	4	3	4	3	2	1	2.5	3	2	3	3	3
720	1	50	8	4	2	2	2	1	3	1	0	0	1	0	0	0	0	1	5	4	3	5	5	3	5	3	5	5	43	5	5	4	4	3	2	4	3	3.75	3	4	4	3	2	3.25	3	3	3	3	3
721	1	50	4	3	1	1	2	1	2	1	1	1	1	1	1	1	1	7	4	3	3	3	3	3	4	3	4	3	33	4	4	4	4	4	3	3	4	3.75	3	3	3	3	3	3	3	3	3	3	3
722	1	33	8	5	2	2	2	2	2	1	1	1	2	2	2	1	1	10	3	3	2	4	4	3	3	3	2	4	31	2	3	3	4	4	4	3	3	3.25	3	3	4	4	3	3.5	3	3	4	4	4
724	1	51	15	5	2	2	2	1	2	1	1	1	1	1	1	1	0	6	4	3	3	2	3	4	4	3	4	4	34	5	5	5	5	4	4	4	4	4.5	3	3	3	3	3	3	3	3	3	3	3
725	2	52	15	3	2	2	7	3	2	1	1	0	1	1	0	1	1	5	4	4	4	4	3	5	5	4	4	4	41	5	5	4	4	3	4	5	2	4	3	4	4	4	2	3.5	4	3	4	3	3
727	2	30	3	4	2	1	3	2	3	1	1	0	1	0	0	1	1	4	3	4	4	4	5	4	3	3	5	5	40	5	5	5	5	3	3	4	4	4.25	2	4	3	3	1	2.75	2	3	3	3	4
728	2	29	8	4	1	1	2	2	3	1	1	0	1	0	0	0	0	2	2	3	4	2	4	3	2	2	4	4	30	5	5	5	5	3	4	4	5	4.5	2	3	3	3	3	3	3	2	3	2	2
729	2	51	8	4	1	1	1	2	2	2	1	1	1	1	0	1	0	5	4	4	4	3	3	4	2	4	2	3	33	5	5	5	5	2	2	4	2	3.75	3	4	4	2	2	3	4	3	3	3	3
730	1	43	1	4	2	2	2	2	2	1	1	1	1	1	1	1	1	7	4	3	4	3	4	3	4	3	4	4	36	5	5	5	5	2	3	3	4	4	2	3	3	3	1	2.5	3	3	3	4	4
731	2	29	8	4	2	2	1	2	2	1	0	0	0	0	0	1	0	1	4	3	4	2	5	3	4	3	4	4	36	5	5	5	5	2	2	4	5	4.125	3	4	4	4	3	3.75	3	2	4	4	3
732	1	33	14	4	1	1	7	1	2	1	1	1	1	1	1	0	1	6	3	4	1	3	1	1	1	3	3	3	23	4	4	4	4	4	3	4	5	4	3	4	4	4	4	4	4	4	4	3	1
734	1	53	4	5	2	2	1	1	2	1	1	0	1	1	0	1	0	4	2	3	2	3	4	5	4	2	4	4	33	5	5	5	5	2	4	5	4	4.375	4	3	4	4	2	3.25	3	4	4	4	3
735	1	44	8	5	2	2	1	2	2	1	1	0	2	1	0	1	0	5	2	2	3	2	4	4	3	3	4	3	30	4	4	4	4	3	4	4	4	3.875	3	2	4	2	2	2.5	2	2	2	3	2
736	2	56	3	4	2	2	7	2	3	1	1	1	1	1	0	0	0	4	4	3	4	1	4	3	4	3	5	5	36	4	4	4	4	3	3	4	3	3.625	3	4	4	4	2	3.5	3	3	3	3	3
738	2	67	12	3	2	2	6	2	1	1	0	1	0	0	0	0	0	1	3	3	4	4	3	4	2	3	3	4	33	5	5	5	5	3	3	4	4	4.25	3	4	4	4	3	3.75	3	3	4	3	3
739	1	63	9	3	2	2	1	1	2	2	0	0	0	0	0	1	0	1	4	4	3	4	4	4	4	3	4	4	38	5	4	4	4	4	3	4	5	4.125	3	3	4	3	4	3.5	4	3	3	3	3
742	1	56	9	4	2	2	4	2	2	1	1	1	1	1	1	1	1	7	4	3	2	4	3	4	3	3	4	4	34	5	5	5	5	4	4	5	4	4.625	3	2	3	2	2	2.25	2	2	2	2	2
743	1	49	11	4	2	2	5	2	2	2	1	1	3	1	1	2	1	10	4	3	3	3	4	3	4	3	5	5	37	5	5	5	5	4	5	5	5	4.875	3	4	5	4	1	3.5	3	3	3	2	3
744	1	52	8	5	2	1	2	1	1	1	2	3	3	3	3	3	2	19	3	2	2	3	3	5	3	2	5	5	33	5	5	5	5	3	4	2	5	4.25	3	5	5	5	5	5	4	4	5	5	4
745	1	42	8	4	2	2	2	2	3	1	1	0	0	1	0	1	1	4	4	4	4	4	4	3	4	3	4	4	38	4	4	4	4	3	3	3	4	3.625	3	4	4	3	3	3.5	3	3	3	3	2
746	1	32	1	4	1	1	1	2	2	1	1	2	2	2	2	1	1	11	4	4	3	3	4	4	3	3	3	3	34	4	4	4	4	3	4	4	4	3.875	3	3	2	1	1	1.75	3	3	3	3	3
748	2	45	1	4	2	1	2	2	1	1	3	3	3	3	3	3	2	20	1	2	3	2	2	2	2	1	2	2	19	4	4	4	4	3	3	4	4	3.75	3	3	3	3	2	2.75	4	3	3	3	4
749	2	61	14	4	2	2	7	2	3	1	0	0	0	0	0	0	0	0	4	3	3	4	4	4	3	4	3	4	36	4	4	4	3	4	3	4	4	3.75	3	4	4	3	3	3.5	4	4	4	4	4
750	2	58	15	4	2	2	7	1	2	1	0	0	0	0	0	0	0	0	3	4	3	4	4	3	4	4	4	4	37	4	4	4	4	3	3	3	3	3.5	3	3	4	2	2	2.75	3	3	3	3	3
752	1	51	10	4	1	1	7	1	2	1	0	0	1	0	0	1	0	2	4	3	2	3	4	3	3	3	3	3	31	4	4	4	4	4	3	3	4	3.75	3	4	4	4	3	3.75	4	3	3	3	3
753	2	40	12	4	1	1	2	2	2	1	1	1	2	1	1	1	1	8	3	2	3	1	3	3	3	2	3	3	26	5	4	4	4	4	4	5	5	4.375	2	3	2	2	2	2.25	3	2	2	2	2
754	2	51	15	4	2	2	2	2	2	2	0	0	1	0	0	0	0	1	4	4	4	4	3	2	3	3	3	4	34	2	2	2	2	2	2	4	2	2.25	3	4	4	4	2	3.5	3	2	3	3	3
756	2	56	12	3	2	2	2	1	2	2	1	1	1	0	0	0	0	3	4	3	4	4	4	4	4	4	5	4	40	5	5	5	5	4	5	5	5	4.875	3	4	4	3	1	3	4	2	3	3	4
759	2	20	15	3	1	1	7	1	2	1	1	0	1	0	0	1	0	3	3	4	4	3	5	4	4	1	4	4	36	5	5	5	5	5	4	4	5	4.75	2	5	5	4	1	3.75	4	4	4	3	3
763	1	43	8	5	2	2	3	2	2	1	1	0	1	0	0	0	0	2	3	2	4	3	3	1	4	3	4	4	31	5	5	5	5	3	4	5	3	4.375	3	2	3	2	2	2.25	2	1	1	3	2
764	1	28	17	4	1	1	7	2	3	1	1	1	1	1	1	1	1	7	3	3	3	3	4	4	3	4	3	3	33	3	3	3	3	3	3	3	4	3.125	3	3	3	3	3	3	3	3	3	3	3
766	2	49	1	4	2	2	7	2	2	1	1	1	1	1	1	1	0	6	3	3	3	3	3	3	3	3	3	3	30	4	4	4	4	3	4	4	3	3.75	3	3	3	2	2	2.5	2	2	2	2	2
767	2	69	5	3	2	2	7	2	2	1	1	2	2	2	0	0	0	7	4	3	3	3	3	4	2	1	5	5	33	5	5	5	5	5	5	5	4	4.875	3	3	3	3	1	2.5	2	3	2	3	3
769	2	61	1	4	2	2	1	2	2	1	1	0	1	0	0	1	0	3	5	3	3	3	4	4	4	3	4	1	34	5	5	5	5	3	3	3	4	4.125	1	3	4	3	3	3.25	4	3	3	4	3
770	2	33	1	4	2	2	2	2	3	1	1	0	0	0	0	0	0	1	4	3	4	2	3	2	4	3	4	4	33	4	4	4	4	3	4	2	4	3.625	3	4	4	2	1	2.75	3	2	2	2	3
771	2	32	9	4	1	1	2	2	2	1	0	0	0	0	0	0	0	0	4	3	2	4	4	5	4	4	5	4	39	5	5	5	5	5	5	5	5	5	3	4	3	3	3	3.25	3	3	4	4	4
772	1	46	15	4	2	2	7	1	1	1	0	0	0	0	0	0	0	0	3	3	3	3	3	3	3	3	4	3	31	4	4	4	4	4	3	5	5	4.125	3	4	3	2	2	2.75	3	2	3	2	2
774	2	41	8	4	2	2	2	2	2	1	0	0	0	0	0	0	0	0	4	4	3	3	4	4	4	3	4	4	37	5	5	5	5	3	4	4	4	4.375	3	5	5	3	2	3.75	3	3	3	3	3
775	2	65	3	2	2	2	7	1	2	1	1	0	1	0	0	1	0	3	5	4	4	4	4	5	4	4	5	5	44	4	4	4	4	3	2	3	5	3.625	3	5	4	3	3	3.75	4	4	4	4	3
776	2	40	8	3	2	2	7	2	2	1	1	1	1	0	0	1	0	4	4	3	3	4	3	2	4	3	4	4	34	4	4	3	3	3	4	4	3	3.5	3	3	3	3	2	2.75	3	3	3	3	3
777	1	40	1	4	2	2	2	1	1	1	3	2	2	2	1	0	0	10	4	3	4	2	2	2	2	2	2	4	27	4	4	4	4	2	3	3	4	3.5	3	4	4	2	2	3	3	2	3	2	2
778	2	37	8	4	1	1	2	1	2	1	1	1	1	0	0	1	0	4	4	4	3	4	4	2	3	3	3	4	34	3	3	3	3	2	2	4	3	2.875	2	4	4	3	3	3.5	3	2	2	3	2
780	2	56	1	4	2	2	7	1	2	1	0	0	1	0	0	0	0	1	4	3	3	4	3	3	3	3	3	3	32	4	4	4	4	4	3	3	3	3.625	3	3	3	3	3	3	3	4	3	3	3
782	1	49	4	4	1	1	3	1	1	1	1	1	1	1	1	2	1	8	2	3	3	2	3	3	3	4	3	3	29	4	4	4	4	3	3	4	3	3.625	2	2	3	2	2	2.25	2	2	2	2	3
783	2	53	1	4	2	2	7	2	2	1	3	3	3	2	3	3	1	18	2	2	3	1	2	2	2	2	2	2	20	5	5	5	5	3	2	3	4	4	2	3	4	2	2	2.75	3	2	3	3	2
786	1	44	3	5	2	2	1	3	3	1	0	0	1	0	0	1	0	2	4	4	2	3	4	4	3	2	4	4	34	5	5	5	5	5	5	5	5	5	3	4	4	4	4	4	4	4	4	3	4
787	2	54	1	4	2	2	7	2	2	1	1	1	1	1	0	2	1	7	2	2	3	2	3	4	4	2	3	3	28	4	4	4	4	4	4	4	4	4	3	4	4	3	3	3.5	3	3	2	2	3
788	2	52	2	3	1	1	3	2	3	1	0	1	1	1	0	0	0	3	3	2	3	3	4	4	3	4	4	4	34	4	4	4	4	3	3	3	5	3.75	2	3	3	1	1	2	2	3	3	4	3
790	1	33	8	4	1	1	2	1	2	1	1	0	2	1	0	1	0	5	2	2	3	1	4	4	2	2	3	2	25	4	4	4	4	2	2	4	3	3.375	3	4	4	2	1	2.75	4	2	3	3	3
791	1	62	8	4	1	1	7	1	2	1	0	0	1	0	0	0	0	1	3	4	4	3	3	3	3	4	4	4	35	4	4	4	4	3	3	4	4	3.75	3	3	3	3	2	2.75	4	3	3	3	3
792	2	47	14	4	2	2	2	2	2	2	1	1	2	2	1	0	0	7	3	2	4	2	2	3	2	2	3	4	27	4	4	4	4	3	4	4	4	3.875	3	3	2	2	2	2.25	2	2	2	2	2
793	2	51	11	3	2	2	2	2	2	1	0	0	0	0	0	0	0	0	3	3	3	2	3	4	2	3	3	3	29	5	5	5	5	3	3	3	5	4.25	3	3	3	2	2	2.5	3	3	2	2	2
794	1	69	8	5	2	2	7	2	1	1	1	1	1	0	0	1	0	4	4	3	2	3	4	4	2	2	3	4	31	4	4	4	4	3	4	4	4	3.875	2	2	3	2	2	2.25	2	2	2	2	2
795	2	47	7	4	2	2	7	1	2	1	0	1	2	2	1	1	2	9	3	3	3	4	4	4	2	4	3	4	34	3	3	2	2	2	2	3	3	2.5	3	4	4	4	3	3.75	3	3	3	4	4
797	2	61	1	3	2	2	7	2	1	1	2	2	1	2	1	0	1	9	2	2	2	2	1	3	3	1	1	2	19	5	5	5	4	3	3	4	4	4.125	2	3	4	3	1	2.75	4	3	3	3	4
799	1	64	1	4	2	2	2	2	2	2	1	1	2	0	0	0	0	4	4	2	3	3	3	3	3	3	3	3	30	4	4	4	4	4	3	3	4	3.75	3	4	4	3	3	3.5	3	3	3	3	3
800	2	57	5	3	2	2	3	2	3	1	0	0	0	0	0	1	1	2	4	4	4	1	4	3	4	2	4	4	34	5	5	5	5	3	3	4	4	4.25	3	4	3	3	3	3.25	4	4	4	4	4
801	2	20	15	3	1	1	7	1	2	1	1	1	1	0	1	1	1	6	4	4	3	4	4	4	2	3	4	4	36	5	5	5	5	5	4	5	5	4.875	3	4	4	4	4	4	4	4	4	3	4
802	1	52	15	3	2	2	1	2	2	2	0	0	0	0	0	0	0	0	2	1	3	3	4	5	3	4	5	4	34	5	5	5	5	3	4	4	4	4.375	3	4	4	4	2	3.5	4	4	4	4	4
803	1	52	15	4	2	2	2	2	1	1	0	0	0	0	0	0	0	0	3	3	3	3	3	2	3	3	4	4	31	4	4	4	4	3	4	3	4	3.75	2	3	3	3	3	3	3	3	3	3	3
805	1	56	8	4	1	1	2	2	3	2	0	0	0	0	0	0	0	0	3	3	3	3	3	3	3	3	3	3	30	4	4	4	3	3	3	3	3	3.375	2	2	2	2	2	2	3	3	3	3	3
806	1	66	2	5	2	2	1	2	3	1	0	1	1	0	0	0	0	2	5	4	4	5	4	4	5	3	5	5	44	5	4	4	4	2	2	4	3	3.5	3	3	3	3	4	3.25	3	4	4	4	4
809	1	44	4	5	2	2	1	2	2	1	0	0	0	0	0	1	0	1	3	4	5	3	1	2	5	3	5	5	36	4	4	4	4	3	4	4	3	3.75	3	4	5	4	4	4.25	1	2	3	5	4
810	2	51	1	3	1	1	3	1	1	1	3	2	3	3	3	3	1	18	4	2	3	3	3	4	3	3	3	4	32	5	5	5	5	4	3	4	4	4.375	3	4	4	4	3	3.75	3	3	3	3	3
813	1	55	14	3	2	2	5	2	2	1	1	1	1	1	0	0	0	4	3	2	3	2	3	3	3	3	3	3	28	4	4	4	4	4	4	4	4	4	3	4	4	3	1	3	3	2	2	2	2
814	2	28	8	3	1	1	7	1	2	1	1	1	2	0	0	0	0	4	3	3	3	4	2	2	3	2	4	4	30	5	5	5	5	4	4	5	4	4.625	3	3	1	3	3	2.5	2	2	3	2	3
815	1	40	1	5	2	2	2	2	2	1	0	0	0	0	0	1	0	1	4	3	4	3	4	3	3	3	4	4	35	4	5	4	4	4	4	4	4	4.125	3	3	4	3	3	3.25	3	3	3	2	3
816	2	40	3	4	1	1	2	2	1	2	1	3	3	2	1	2	3	15	2	2	3	1	3	4	3	1	3	2	24	4	4	4	4	4	4	5	5	4.25	3	4	4	3	2	3.25	2	2	2	1	2
820	1	26	1	4	1	1	1	3	2	1	0	0	0	0	0	0	0	0	3	2	4	4	4	2	5	4	5	5	38	5	5	5	5	4	4	2	5	4.375	2	2	3	3	3	2.75	3	3	2	4	2
822	2	52	5	4	1	1	2	2	2	1	0	0	0	0	0	0	0	0	3	2	3	3	3	4	3	2	3	4	30	5	5	5	5	4	4	5	4	4.625	3	4	3	3	3	3.25	3	4	3	3	3
824	1	51	8	5	2	2	2	2	1	1	1	1	1	1	1	1	0	6	4	2	3	2	3	3	3	3	4	4	31	5	4	4	4	3	4	3	4	3.875	2	4	4	4	3	3.75	4	3	4	3	3
825	2	62	5	4	2	2	7	2	2	1	1	1	2	2	1	2	2	11	3	2	3	3	3	4	2	2	2	3	27	4	4	4	4	3	4	4	4	3.875	3	4	4	4	3	3.75	4	3	4	3	4
826	1	22	2	3	1	1	7	2	2	1	0	0	1	0	0	0	0	1	4	3	2	3	5	4	2	3	2	3	31	5	5	5	5	2	4	4	4	4.25	3	5	4	3	1	3.25	3	2	3	4	3
828	2	66	2	3	2	2	7	1	2	1	1	1	1	1	1	0	0	5	4	2	3	2	4	4	3	4	3	3	32	4	4	4	4	4	3	4	3	3.75	3	3	4	4	3	3.5	4	2	3	4	4
829	2	44	2	4	2	2	2	2	2	1	1	1	1	1	1	1	2	8	2	2	4	2	2	2	1	3	1	2	21	5	5	5	5	4	4	4	4	4.5	2	2	2	1	1	1.5	1	1	1	1	2
830	2	28	1	4	1	1	2	2	3	1	1	1	2	1	0	0	0	5	4	3	4	3	3	4	3	2	3	3	32	4	4	4	4	3	3	3	3	3.5	3	5	4	4	4	4.25	4	4	3	3	4
831	2	64	8	4	2	2	7	1	2	1	0	0	0	0	0	0	0	0	4	4	4	3	3	3	4	4	5	5	39	4	4	4	4	3	2	4	4	3.625	2	4	4	3	4	3.75	3	3	3	3	3
832	2	19	15	3	1	1	7	2	2	1	0	0	1	0	0	0	0	1	3	2	3	3	5	3	3	1	4	4	31	5	5	5	5	3	2	3	4	4	2	5	4	3	3	3.75	3	4	3	3	3
833	1	50	4	4	2	2	2	2	2	1	0	0	1	0	0	0	0	1	3	3	4	4	4	4	4	4	4	4	38	4	4	4	4	4	4	4	4	4	3	4	4	4	4	4	3	3	3	3	3
834	2	28	8	4	1	1	1	2	2	1	3	2	3	3	2	3	2	18	3	1	4	2	3	4	2	1	3	2	25	4	4	4	4	5	3	5	3	4	2	3	2	2	2	2.25	2	2	2	2	2
835	2	60	8	3	1	2	6	1	3	1	2	1	1	1	0	0	1	6	4	3	2	3	4	4	2	3	3	4	32	5	5	5	5	4	4	4	4	4.5	3	3	3	2	3	2.75	3	3	3	4	3
836	2	65	11	5	2	2	2	2	2	1	1	1	1	0	0	1	0	4	3	2	3	4	3	2	4	3	4	4	32	4	4	4	4	3	2	4	4	3.625	3	4	4	2	2	3	4	3	3	3	3
837	1	43	14	4	2	2	2	2	2	1	1	0	1	1	1	1	0	5	4	3	3	4	3	2	3	2	4	4	32	4	4	4	4	4	3	3	4	3.75	3	3	3	2	2	2.5	4	3	3	3	3
838	2	63	8	3	2	2	7	2	3	1	0	0	0	0	0	0	0	0	3	3	2	3	4	4	2	4	3	4	32	5	5	5	4	4	2	3	3	3.875	3	4	4	4	3	3.75	4	3	4	4	3
839	2	45	1	4	2	2	3	2	2	1	1	0	0	0	0	2	0	3	3	3	4	3	4	4	3	4	2	5	35	5	5	5	5	3	3	5	4	4.375	3	4	4	3	3	3.5	3	4	4	4	3
841	2	61	13	3	2	2	7	2	2	1	0	0	0	0	0	0	0	0	4	4	3	4	4	3	4	4	3	4	37	4	4	4	4	3	4	4	3	3.75	3	3	4	4	4	3.75	4	4	4	4	4
842	1	37	15	4	2	2	2	2	2	1	0	0	0	0	0	0	0	0	3	3	3	2	3	2	3	3	3	3	28	3	3	3	3	2	2	4	3	2.875	3	2	3	2	2	2.25	2	2	2	2	1
843	2	64	8	3	2	2	7	2	3	1	0	0	1	0	0	0	0	1	4	4	3	4	4	4	4	4	4	4	39	4	4	4	4	3	2	3	4	3.5	3	4	4	4	4	4	4	4	4	4	4
844	1	61	10	4	2	2	2	2	2	1	0	0	1	0	0	0	0	1	2	2	4	3	2	4	4	3	4	4	32	4	5	5	5	3	2	4	4	4	2	3	4	2	2	2.75	3	4	3	3	4
845	1	41	8	4	1	1	3	2	2	1	2	1	2	2	1	1	2	11	4	3	2	3	4	4	2	3	2	3	30	4	4	5	4	5	4	5	4	4.375	2	3	3	4	3	3.25	4	3	3	3	3
846	1	37	5	5	1	1	2	1	1	1	0	0	0	0	0	0	0	0	4	4	2	4	4	4	2	4	4	4	36	5	5	5	5	2	3	4	4	4.125	3	4	4	3	4	3.75	3	3	3	3	4
847	2	58	2	4	1	1	1	1	2	1	1	0	1	1	1	1	1	6	3	3	3	2	3	3	4	2	3	3	29	3	3	3	3	2	2	3	3	2.75	3	3	3	3	3	3	3	3	3	3	3
848	1	20	8	3	1	1	7	2	3	1	0	0	0	0	0	0	0	0	3	3	3	3	3	3	3	3	3	3	30	3	3	3	3	3	3	3	3	3	2	3	3	3	3	3	3	3	3	3	3
850	1	31	5	4	1	1	3	1	1	2	1	0	2	1	0	0	0	4	5	5	1	5	5	5	1	5	1	5	38	5	5	5	5	4	5	5	5	4.875	4	4	4	4	4	4	5	5	5	5	5
851	2	50	17	4	2	2	7	2	2	1	1	1	1	1	1	1	1	7	4	4	4	3	3	2	3	2	3	3	31	4	4	4	4	4	3	4	4	3.875	3	2	3	2	2	2.25	3	3	2	2	3
852	1	61	10	4	2	2	2	1	2	1	0	0	0	1	0	1	0	2	4	4	3	3	3	3	3	3	4	4	34	4	4	4	4	2	3	3	3	3.375	3	3	4	4	2	3.25	3	3	2	2	3
853	2	29	15	4	1	1	7	2	2	1	0	0	0	0	0	0	0	0	4	2	2	3	4	3	4	3	4	4	33	5	4	5	4	3	3	4	4	4	3	4	4	3	4	3.75	3	3	3	2	3
854	2	33	8	4	2	2	7	2	2	1	1	2	2	1	3	1	1	11	1	1	2	1	3	2	1	1	1	2	15	4	4	4	5	5	4	4	4	4.25	3	2	2	2	2	2	2	2	2	1	1
855	2	23	14	3	1	1	7	2	2	1	1	0	0	0	0	0	0	1	5	4	4	4	5	4	5	2	5	5	43	4	4	4	4	4	4	3	5	4	3	3	4	3	3	3.25	3	3	3	3	3
856	1	40	11	4	2	2	2	2	2	2	1	1	1	1	1	1	1	7	3	2	3	3	4	4	4	3	4	4	34	5	5	5	5	4	3	4	5	4.5	3	4	4	4	3	3.75	4	4	4	4	4
857	1	35	13	4	1	1	1	1	2	1	1	1	2	2	1	1	1	9	2	3	3	3	2	3	3	2	4	3	28	1	2	3	2	3	3	2	3	2.375	2	3	3	3	4	3.25	1	1	2	3	4
858	2	22	8	3	1	1	7	1	2	1	1	0	1	1	1	1	0	5	3	2	4	3	4	4	4	1	4	4	33	4	4	4	5	2	1	3	4	3.375	2	4	4	4	2	3.5	4	3	3	4	4
863	1	56	15	5	2	2	1	3	2	1	1	0	0	2	1	1	1	6	4	2	2	3	1	4	1	1	1	5	24	4	4	5	4	4	2	4	5	4	3	2	3	3	2	2.5	4	2	4	3	2
864	2	60	6	4	2	2	7	2	3	2	0	1	1	0	0	1	0	3	4	3	2	4	4	4	4	3	4	4	36	5	5	5	5	4	4	4	5	4.625	2	5	4	2	1	3	3	2	2	4	4
867	2	65	8	4	2	2	7	2	2	1	0	0	0	0	0	0	0	0	4	3	3	3	3	4	3	3	3	4	33	4	4	4	4	3	3	4	4	3.75	3	3	3	3	2	2.75	3	4	3	3	3
868	1	69	1	5	2	2	3	2	1	1	1	1	1	1	1	0	0	5	1	2	3	2	3	3	3	2	4	3	26	5	4	4	4	5	3	4	4	4.125	3	3	3	2	3	2.75	2	2	2	1	3
870	1	53	1	3	1	1	2	1	1	1	0	0	1	1	0	0	0	2	3	2	3	3	4	3	3	2	2	3	28	4	4	4	4	4	4	4	4	4	3	4	5	4	4	4.25	4	4	4	3	3
871	1	57	1	5	2	2	2	2	2	1	0	0	0	1	0	1	0	2	4	4	4	3	3	2	3	4	3	4	34	5	5	4	4	2	2	2	2	3.25	3	4	4	3	3	3.5	4	4	3	4	4
872	2	41	1	5	1	1	1	2	3	1	0	0	0	0	0	0	0	0	5	5	3	5	5	5	4	3	5	5	45	5	5	5	5	4	4	5	5	4.75	3	5	4	1	5	3.75	1	1	1	1	1
874	2	65	2	3	2	2	3	2	2	1	1	0	2	1	1	1	1	7	4	4	3	4	4	4	2	4	2	4	35	4	3	4	4	4	4	4	4	3.875	2	3	4	3	3	3.25	3	3	3	2	3
875	2	39	8	4	1	1	2	2	2	1	1	2	1	1	1	1	2	9	3	3	4	3	3	4	3	3	3	3	32	4	4	4	4	5	4	4	4	4.125	2	3	3	2	3	2.75	3	3	2	2	2
876	2	53	3	4	2	2	7	2	2	1	0	0	1	0	0	0	0	1	4	3	3	3	4	4	3	3	4	4	35	4	4	4	4	2	3	4	4	3.625	3	4	4	3	3	3.5	3	4	3	4	3
878	1	50	2	5	2	2	3	2	2	1	0	0	0	0	0	0	0	0	4	4	4	3	3	3	3	3	4	4	35	5	5	5	5	3	3	3	5	4.25	3	4	4	4	3	3.75	4	3	3	3	3
879	2	65	15	3	2	2	7	1	1	1	0	1	0	0	0	0	0	1	4	4	4	3	5	4	4	3	4	4	39	4	4	4	4	2	4	3	4	3.625	3	4	4	3	3	3.5	3	4	3	4	3
881	1	34	14	3	1	1	6	2	2	1	1	1	0	1	1	0	0	4	3	4	3	2	4	3	4	3	3	4	33	4	4	4	4	4	4	4	4	4	3	4	4	3	2	3.25	2	3	2	3	3
887	2	66	14	4	2	2	6	1	2	1	0	0	0	0	0	1	0	1	4	4	3	4	3	4	3	4	4	4	37	4	4	4	3	2	3	4	3	3.375	3	3	4	3	4	3.5	4	3	3	3	4
889	1	59	15	5	2	2	1	2	2	1	0	0	0	0	0	0	0	0	4	4	3	4	4	4	2	4	2	4	35	5	5	5	5	5	5	5	5	5	3	1	1	1	1	1	1	1	1	1	1
890	1	59	8	4	2	2	2	2	2	1	0	0	0	0	0	0	0	0	3	4	3	3	4	2	4	3	4	4	34	5	5	5	5	3	4	4	4	4.375	3	3	4	3	2	3	3	4	3	3	3
892	2	42	2	4	2	2	2	2	2	1	1	1	1	3	3	3	3	15	4	2	3	1	3	3	2	3	2	4	27	3	3	3	3	3	3	3	3	3	2	3	3	3	3	3	3	3	3	3	3
894	1	52	16	4	2	1	2	2	2	2	1	1	1	1	1	1	1	7	3	2	3	3	3	2	3	1	3	3	26	5	5	5	5	4	4	4	3	4.375	3	3	3	3	3	3	3	3	3	3	3
895	2	50	8	3	1	1	1	1	2	2	1	0	1	1	0	1	0	4	3	3	4	3	3	3	3	3	3	3	31	4	4	4	4	2	3	3	3	3.375	3	3	4	3	2	3	4	3	3	3	4
901	1	51	8	4	2	2	6	1	1	2	0	1	1	1	0	1	0	4	4	3	2	3	3	2	4	3	3	3	30	4	4	4	4	2	3	4	3	3.5	2	4	4	4	3	3.75	4	3	4	3	3
902	1	60	15	4	2	2	6	2	1	1	0	0	0	0	0	0	0	0	4	4	4	4	4	4	2	2	4	4	36	5	5	5	5	3	2	3	4	4	3	3	5	1	1	2.5	3	2	3	2	2
903	2	55	6	4	2	2	2	1	2	1	1	1	1	1	1	1	1	7	4	4	3	2	5	5	4	2	5	4	38	5	4	4	4	4	3	3	4	3.875	3	4	4	4	4	4	4	3	3	3	3
904	1	63	15	3	2	2	3	2	2	1	0	0	0	0	0	0	0	0	4	3	4	4	4	4	4	4	4	4	39	4	4	4	4	2	2	1	3	3	3	4	4	2	2	3	4	2	3	4	2
905	2	27	8	4	1	1	2	2	3	1	0	0	1	0	0	1	0	2	4	2	4	3	5	3	4	2	4	4	35	5	5	5	5	2	3	5	3	4.125	3	4	4	2	3	3.25	3	3	3	3	3
906	1	60	3	4	2	2	7	2	3	1	0	0	0	0	0	0	0	0	2	4	5	4	4	4	3	4	2	3	35	4	4	5	5	2	3	4	4	3.875	4	2	2	2	1	1.75	3	4	2	2	3
907	2	53	1	4	2	2	2	2	2	1	1	1	1	1	1	2	0	7	3	3	3	3	4	4	3	4	4	4	35	4	4	4	4	3	2	3	4	3.5	3	4	5	3	3	3.75	4	2	3	3	3
908	2	63	8	4	2	2	6	1	1	1	0	0	0	0	0	0	0	0	4	3	3	4	3	3	4	3	4	3	34	4	4	4	4	2	3	4	4	3.625	2	2	2	2	2	2	3	3	3	3	3
910	1	30	8	3	1	1	7	1	1	1	1	3	3	1	0	1	1	10	3	3	2	4	4	3	2	4	2	3	30	4	4	4	4	3	3	4	4	3.75	3	4	4	3	2	3.25	3	3	2	3	3
911	1	65	1	3	2	2	6	2	3	1	0	0	0	0	0	0	0	0	2	2	3	2	3	3	3	4	3	3	28	5	5	5	5	5	3	4	4	4.5	3	5	5	4	4	4.5	5	4	4	4	4
912	1	37	1	3	1	1	7	1	1	1	0	1	1	0	0	1	1	4	2	2	3	2	3	3	3	2	2	3	25	4	4	4	4	3	4	4	4	3.875	2	2	2	2	2	2	2	2	2	2	2
913	1	53	3	3	2	2	5	2	2	1	1	1	1	1	1	1	2	8	3	3	3	3	3	3	3	3	3	3	30	4	4	4	4	4	4	4	3	3.875	3	3	2	2	2	2.25	3	3	3	3	3
914	2	69	12	4	2	2	7	2	2	1	0	0	1	0	0	0	1	2	2	2	3	2	3	4	2	2	2	2	24	5	5	5	5	4	3	4	4	4.375	3	4	3	3	2	3	3	3	3	3	3
915	1	21	15	3	1	1	7	2	2	1	0	0	0	0	0	0	0	0	3	4	4	3	3	3	3	3	3	3	32	3	3	3	3	3	3	3	3	3	3	3	3	3	3	3	3	3	3	3	3
916	2	50	8	4	1	1	2	1	2	1	1	1	1	1	0	1	0	5	5	4	2	4	4	3	5	3	5	5	40	5	5	5	5	5	5	4	4	4.75	3	4	3	2	2	2.75	3	3	3	3	3
917	2	63	15	3	2	2	7	1	2	2	0	0	0	0	0	0	0	0	4	4	4	3	4	4	3	4	4	4	38	4	4	4	4	4	3	4	4	3.875	3	4	4	4	4	4	4	3	3	3	4
918	1	43	13	4	2	2	1	2	2	2	0	0	0	0	0	0	0	0	4	4	4	4	4	3	4	4	4	4	39	5	5	5	4	2	4	3	4	4	3	4	4	3	3	3.5	3	4	3	3	3
919	2	52	15	3	2	2	7	2	3	1	1	1	1	1	1	1	0	6	4	2	3	2	2	3	3	3	3	3	28	4	4	4	4	3	4	4	4	3.875	3	2	3	3	3	2.75	2	2	2	2	2
921	1	63	12	5	2	2	6	1	2	1	1	0	1	1	1	0	0	4	3	3	4	3	4	4	3	2	3	4	33	4	4	4	3	2	3	4	4	3.5	4	3	3	3	3	3	2	3	3	2	3
924	2	64	1	3	2	2	7	1	1	1	3	3	3	2	2	3	3	19	4	4	3	4	4	4	2	4	3	5	37	4	4	4	4	4	4	4	4	4	2	2	1	1	1	1.25	3	2	3	1	3
925	2	60	7	4	2	2	6	1	2	1	0	0	1	0	0	0	0	1	4	4	4	4	4	4	4	4	5	1	38	4	4	4	4	3	3	3	3	3.5	3	3	3	3	3	3	3	3	3	3	3
926	2	64	1	4	2	2	7	2	2	1	0	0	0	0	0	0	0	0	3	2	4	3	3	1	5	4	4	3	32	4	4	4	4	2	3	2	4	3.375	2	5	5	2	1	3.25	3	3	3	3	3
927	2	49	1	4	2	2	2	2	2	1	0	0	1	0	0	0	0	1	4	3	3	3	3	3	2	3	3	4	31	4	4	4	4	4	4	4	4	4	3	3	4	4	2	3.25	3	3	3	2	2
928	2	53	8	4	2	2	2	2	2	1	0	0	1	0	0	0	0	1	4	3	3	3	4	3	4	2	4	4	34	4	4	4	4	3	4	4	4	3.875	3	4	4	4	3	3.75	3	4	4	4	4
930	2	41	8	4	2	2	7	1	1	1	1	1	1	0	0	1	1	5	2	2	3	2	2	3	3	2	3	3	25	5	5	5	5	4	3	3	4	4.25	2	3	3	3	2	2.75	3	2	2	3	3
931	2	55	1	5	2	2	3	2	2	1	0	0	0	0	0	0	0	0	4	4	2	3	4	4	5	3	5	5	39	5	4	5	4	3	2	4	4	3.875	2	3	3	3	2	2.75	2	2	2	3	2
932	1	53	1	4	2	2	1	2	2	1	1	1	1	1	0	1	0	5	4	3	4	3	4	3	4	3	5	3	36	4	4	4	4	4	4	4	4	4	3	3	3	3	3	3	3	3	3	3	3
933	2	44	8	3	2	1	3	2	2	2	0	0	1	0	0	1	0	2	4	4	4	4	3	3	4	2	4	4	36	4	4	4	4	2	3	3	3	3.375	2	4	4	4	4	4	3	2	2	2	2
935	2	22	14	3	1	1	7	1	2	1	1	1	1	1	0	1	0	5	2	3	2	2	4	2	2	4	3	3	27	4	4	4	4	4	3	4	5	4	3	3	3	2	1	2.25	3	2	3	2	2
939	1	57	2	4	2	2	3	2	2	2	1	1	1	1	0	1	0	5	3	2	3	2	3	3	4	3	4	3	30	4	5	4	4	4	4	5	5	4.375	3	4	4	3	2	3.25	3	2	2	3	2
940	2	50	14	4	2	2	7	3	3	2	1	1	2	1	0	1	0	6	2	2	3	2	3	2	2	2	4	4	26	5	4	4	4	3	4	2	4	3.75	3	4	5	3	3	3.75	3	4	3	4	2
941	2	34	10	4	2	2	2	2	2	1	1	1	1	1	0	1	1	6	2	2	3	2	3	4	4	2	4	4	30	4	4	4	4	4	4	5	4	4.125	2	3	1	1	1	1.5	2	2	2	3	2
942	1	44	2	4	1	1	2	2	2	1	0	0	0	0	0	0	0	0	3	3	3	3	3	3	3	3	3	3	30	3	3	3	3	3	3	3	3	3	2	3	3	3	3	3	3	3	3	3	3
943	1	33	8	4	1	1	5	2	2	1	1	1	2	0	0	1	0	5	4	4	3	3	2	3	4	2	4	4	33	5	5	5	5	4	4	4	5	4.625	3	4	4	3	3	3.5	4	3	4	3	3
945	2	64	17	4	2	2	7	2	2	2	1	1	0	1	0	0	0	3	4	4	2	4	3	4	2	3	3	4	33	4	4	4	4	4	4	4	4	4	3	4	4	4	4	4	4	4	4	4	4
946	2	24	1	3	1	1	7	3	3	1	0	0	0	0	0	2	0	2	4	2	3	4	5	5	2	2	4	4	35	4	4	4	4	2	4	3	4	3.625	2	2	3	1	1	1.75	1	3	1	5	4
947	2	49	13	4	2	2	2	3	3	1	0	0	0	0	0	0	0	0	3	3	3	3	3	4	4	4	5	4	36	4	4	4	4	2	3	3	3	3.375	3	3	4	3	3	3.25	3	3	3	3	3
949	1	31	3	4	1	1	3	2	2	1	1	1	1	1	0	2	0	6	4	2	3	2	4	3	4	2	4	4	32	4	4	4	4	2	3	4	4	3.625	3	4	4	4	2	3.5	4	4	4	4	4
950	1	53	12	5	2	2	1	2	2	1	0	0	0	0	0	1	0	1	3	3	4	2	3	3	3	3	3	4	31	4	4	4	4	2	3	4	4	3.625	3	3	4	3	2	3	4	3	3	3	3
952	2	28	11	4	1	1	7	1	2	1	0	0	0	0	0	0	0	0	3	2	4	3	2	4	3	3	4	3	31	5	5	5	5	2	4	4	3	4.125	2	4	3	2	2	2.75	3	2	3	2	3
954	2	31	11	4	2	2	2	2	2	1	1	0	1	0	0	1	0	3	3	3	4	3	3	2	5	3	5	4	35	5	5	5	3	3	4	5	5	4.375	3	3	2	2	1	2	2	2	3	3	3
958	1	41	14	3	1	1	5	2	2	1	0	0	1	1	0	1	0	3	3	2	3	3	2	3	3	4	3	3	29	4	4	4	4	3	3	5	4	3.875	3	4	4	3	3	3.5	3	3	3	2	3
959	2	52	1	3	2	2	7	2	2	1	1	1	3	3	1	1	0	10	3	3	3	2	3	4	3	3	4	2	30	5	5	5	5	4	4	5	5	4.75	1	4	4	4	3	3.75	3	3	3	3	3
960	1	25	1	3	1	1	7	1	2	1	2	1	2	1	1	1	2	10	2	2	4	2	4	4	2	2	3	3	28	4	4	4	4	3	4	4	4	3.875	3	2	3	3	2	2.5	4	2	3	4	3
961	2	40	2	3	1	1	7	1	1	1	3	1	3	3	3	3	3	19	2	2	3	4	2	2	3	2	3	3	26	4	4	4	4	3	4	4	4	3.875	2	3	3	3	2	2.75	3	2	2	2	2
963	1	30	10	4	2	1	1	2	3	1	0	0	0	0	0	0	0	0	3	3	3	3	3	3	3	3	3	3	30	4	4	4	4	2	3	3	3	3.375	3	4	4	4	4	4	4	4	4	4	4
965	2	52	13	4	2	2	2	1	3	1	0	0	1	0	0	1	0	2	3	2	4	3	3	4	2	4	4	4	33	5	4	4	4	4	2	3	5	3.875	3	5	5	5	4	4.75	4	4	4	3	4
969	1	31	1	3	2	1	5	2	2	1	0	0	0	0	0	0	0	0	3	4	3	3	5	3	4	3	4	4	36	5	5	5	5	4	5	5	5	4.875	2	3	3	2	2	2.5	2	2	2	2	2
971	2	52	7	4	2	1	1	2	2	1	1	2	2	3	1	1	1	11	4	3	4	3	4	3	4	3	4	3	35	4	4	4	4	4	4	4	4	4	3	3	3	3	3	3	4	4	3	3	3
972	1	30	8	4	1	1	3	2	2	1	0	0	0	0	0	0	0	0	2	2	3	3	4	3	4	3	4	3	31	5	4	4	3	3	3	3	4	3.625	2	3	4	2	3	3	3	2	3	3	3
973	1	38	1	4	1	1	6	2	2	1	0	0	0	1	0	0	0	1	4	4	3	3	3	2	3	4	3	4	33	4	3	3	3	2	3	4	3	3.125	2	3	3	2	2	2.5	3	3	3	3	3
977	2	25	8	5	1	1	7	2	2	2	1	1	1	0	0	0	0	3	4	4	1	4	5	5	2	2	5	4	36	5	5	5	5	4	2	3	4	4.125	3	4	4	3	1	3	3	3	3	2	3
978	2	24	1	3	1	1	7	2	3	1	1	1	1	0	0	2	0	5	4	4	4	3	4	4	5	2	5	4	39	4	4	4	4	2	4	4	3	3.625	3	4	4	4	3	3.75	4	3	4	5	4
979	2	51	15	4	2	2	7	1	2	1	1	1	2	1	0	1	0	6	3	2	3	2	3	4	2	2	3	3	27	4	4	4	4	3	4	4	3	3.75	2	3	3	4	3	3.25	3	3	3	3	3
980	2	69	8	4	2	2	7	1	2	1	0	0	0	0	0	0	0	0	4	3	3	3	3	4	4	3	4	4	35	4	4	4	4	2	2	4	4	3.5	3	4	4	4	4	4	3	3	3	4	3
982	2	42	1	4	1	1	1	3	2	1	0	0	1	0	0	1	0	2	4	4	4	3	4	4	4	4	4	4	39	5	5	5	5	5	5	3	5	4.75	2	5	5	5	3	4.5	5	3	4	4	3
983	2	42	1	4	2	2	2	1	2	2	0	0	0	1	0	0	0	1	4	2	5	4	3	3	5	3	5	5	39	4	4	4	4	3	4	5	5	4.125	2	5	4	2	1	3	2	3	3	3	3
986	2	65	10	4	2	2	7	2	2	1	1	1	1	1	0	1	0	5	3	3	4	3	4	4	4	4	4	4	37	4	4	4	4	3	4	4	4	3.875	3	3	3	4	3	3.25	2	3	3	3	3
987	2	66	15	3	2	2	6	2	1	1	1	1	1	0	0	1	0	4	4	3	4	4	3	4	5	2	4	5	38	4	4	4	4	5	4	4	4	4.125	3	3	4	3	2	3	4	3	3	4	3
989	1	34	4	4	1	1	5	1	1	2	1	0	1	1	0	0	0	3	3	2	4	3	3	3	3	3	3	3	30	5	5	5	5	3	4	4	4	4.375	3	3	3	4	3	3.25	3	2	3	3	3
991	2	50	8	3	2	2	7	2	2	1	0	0	0	0	0	0	0	0	3	3	3	3	3	3	3	3	3	4	31	4	4	4	4	3	4	4	4	3.875	2	2	3	3	2	2.5	3	2	2	3	3
996	1	32	1	4	2	2	2	2	2	1	0	0	0	0	0	1	0	1	4	4	4	4	4	3	4	3	4	4	38	4	4	4	4	2	2	4	2	3.25	3	3	3	1	1	2	1	1	1	3	3
997	1	65	1	5	2	2	7	2	1	2	1	0	0	1	0	0	0	2	4	4	3	4	4	2	3	4	4	4	36	5	5	5	4	3	4	5	5	4.5	3	2	2	1	2	1.75	1	2	2	2	2
1000	2	48	8	3	2	2	2	2	2	1	1	1	1	1	1	1	0	6	3	3	3	3	3	3	3	2	4	4	31	4	4	4	4	3	3	3	3	3.5	2	3	3	3	3	3	3	3	3	4	3
1001	2	29	14	5	2	2	3	2	2	1	0	0	0	0	0	0	0	0	3	2	3	2	4	3	3	2	3	2	27	4	4	4	4	3	4	3	4	3.75	3	3	3	2	2	2.5	2	2	2	2	2
1003	1	45	8	4	1	1	5	1	2	1	0	0	0	0	0	1	0	1	4	4	5	4	4	4	5	4	5	5	44	5	5	4	4	3	4	4	5	4.25	2	4	5	3	3	3.75	3	1	2	3	4
1005	2	37	8	4	1	1	3	2	2	1	1	1	1	1	1	1	1	7	2	3	3	2	3	3	3	3	3	3	28	5	5	5	5	4	4	4	5	4.625	3	3	4	3	2	3	3	3	2	3	2
1006	1	28	10	4	1	1	6	2	3	1	0	0	0	0	0	0	0	0	3	2	3	3	4	3	4	3	4	4	33	5	5	5	5	3	4	4	4	4.375	3	3	3	3	3	3	3	3	3	3	3
1007	1	37	8	4	2	2	2	2	2	1	1	2	1	2	1	1	1	9	4	3	3	3	3	3	3	3	3	3	31	5	5	5	5	5	4	5	4	4.75	3	3	3	3	3	3	3	3	3	3	3
1008	2	58	8	4	2	2	2	2	2	1	1	1	1	0	0	0	0	3	5	4	3	4	5	4	3	4	5	5	42	5	5	5	5	4	3	4	4	4.375	3	5	4	4	4	4.25	4	3	4	4	4
1009	2	52	8	4	1	1	7	1	1	1	2	1	2	1	1	2	1	10	4	3	3	1	3	3	2	1	3	3	26	4	4	4	4	4	3	4	4	3.875	2	4	4	4	1	3.25	3	3	3	3	3
1011	2	66	1	3	2	2	3	1	2	1	0	0	0	0	0	0	0	0	4	4	4	4	3	3	4	2	4	4	36	4	4	4	4	4	4	5	4	4.125	2	4	4	4	3	3.75	4	3	3	3	4
1012	1	31	2	3	1	1	3	1	2	1	1	0	0	0	0	0	0	1	3	4	2	3	4	4	3	3	4	3	33	4	4	4	5	5	5	5	5	4.625	3	4	4	4	1	3.25	4	4	4	5	2
1013	1	31	1	4	1	1	6	2	2	1	0	0	1	1	0	2	0	4	3	2	4	4	4	4	4	3	4	4	36	5	5	5	5	5	5	5	5	5	2	4	3	4	3	3.5	3	2	3	3	3
1015	1	28	5	3	1	1	6	1	3	1	1	3	3	2	1	2	1	13	3	2	3	3	4	4	2	2	3	4	30	5	5	5	5	4	3	4	4	4.375	2	3	3	2	2	2.5	2	2	2	3	2
1017	1	52	1	4	2	2	3	2	3	1	0	0	0	0	0	0	0	0	3	3	4	4	4	3	4	3	4	4	36	5	5	5	5	3	2	2	3	3.75	3	4	3	2	1	2.5	2	3	3	3	3
1019	1	42	8	4	2	2	2	1	2	1	1	1	1	1	1	1	1	7	2	2	4	2	3	2	2	2	3	3	25	5	5	5	5	4	4	5	5	4.75	1	1	3	3	3	2.5	1	3	1	1	3
1023	1	28	7	4	1	1	3	2	3	1	1	1	1	1	1	0	1	6	4	4	4	4	4	3	4	2	4	4	37	4	4	4	4	2	4	4	4	3.75	4	4	4	2	3	3.25	4	4	3	3	4
1024	2	25	1	4	1	1	1	1	1	1	1	2	3	1	2	3	3	15	2	1	2	3	1	1	3	3	3	3	22	5	5	5	5	5	5	5	5	5	4	4	4	4	4	4	4	4	4	4	4
1025	1	23	8	3	1	1	7	2	2	1	1	1	2	2	2	1	1	10	3	2	4	4	2	3	3	2	4	3	30	4	4	4	4	4	4	5	4	4.125	2	4	4	3	3	3.5	3	2	3	4	3
1026	2	52	8	4	2	2	6	1	1	1	3	2	2	1	1	1	2	12	3	2	4	4	3	3	3	4	2	3	31	4	2	2	3	3	2	2	2	2.5	3	4	4	3	3	3.5	4	3	3	3	3
1027	2	65	1	4	2	2	7	2	2	1	1	0	1	0	0	0	0	2	4	3	5	3	4	4	3	4	5	5	40	4	5	5	5	5	3	4	5	4.5	3	4	4	3	3	3.5	4	4	3	3	3
1029	2	54	8	4	1	1	2	2	2	1	1	1	1	1	1	0	0	5	4	3	4	4	3	4	4	2	4	4	36	4	4	4	4	4	3	4	4	3.875	2	3	3	3	3	3	3	4	3	3	3
1030	2	33	12	4	1	1	2	2	2	1	3	3	2	3	1	3	3	18	2	2	2	1	3	3	4	1	3	3	24	5	5	5	5	4	3	4	3	4.25	3	2	4	2	1	2.25	3	2	2	2	2
1033	2	49	4	3	2	2	7	2	2	1	0	0	1	0	0	1	0	2	3	2	3	2	3	4	3	1	3	3	27	5	4	4	4	3	3	5	4	4	2	3	4	2	2	2.75	1	3	2	2	3
1040	1	26	1	3	1	1	7	2	2	1	1	0	2	0	0	1	0	4	4	3	4	3	4	4	3	2	2	3	32	5	5	5	4	4	4	5	5	4.625	2	3	1	2	2	2	2	3	2	2	3
1042	2	55	12	4	2	2	7	2	3	2	1	0	1	0	0	1	0	3	4	3	3	3	3	2	4	3	4	4	33	4	4	4	4	3	3	4	4	3.75	2	3	3	3	3	3	3	3	3	2	3
1043	2	40	3	4	2	2	2	2	2	1	0	0	0	0	0	0	0	0	4	3	4	4	4	3	3	3	4	4	36	5	4	4	4	4	4	4	4	4.125	3	4	4	4	4	4	4	4	4	4	4
1044	2	48	14	4	2	2	1	2	2	1	1	1	1	1	0	1	1	6	3	3	2	3	3	3	3	3	3	3	29	5	5	5	5	4	3	4	5	4.5	3	2	2	2	2	2	3	3	3	2	3
1049	1	20	1	3	1	1	7	2	3	1	1	1	1	1	1	1	1	7	3	1	3	4	3	2	2	2	2	3	25	5	5	5	5	4	3	4	5	4.5	3	3	4	2	3	3	2	4	3	4	2
1050	2	30	8	3	1	1	7	1	2	1	1	1	1	1	0	0	0	4	3	2	2	3	3	2	4	2	4	3	28	4	4	4	4	2	4	4	4	3.75	2	3	3	3	3	3	3	3	4	2	3
1051	2	29	1	4	1	1	2	2	3	1	1	1	1	2	1	2	1	9	3	1	3	2	4	3	3	2	3	4	28	4	4	4	4	2	3	4	2	3.375	2	3	4	2	2	2.75	2	2	2	3	2
1052	2	40	6	4	1	1	2	2	1	1	2	1	1	0	1	1	2	8	2	3	4	4	4	4	3	2	3	3	32	2	3	3	4	3	3	2	3	2.875	3	4	4	4	3	3.75	2	3	3	3	4
1053	1	28	3	4	1	1	2	2	2	1	3	2	1	3	2	1	2	14	4	3	1	2	3	4	2	3	2	3	27	5	5	5	5	3	3	4	3	4.125	3	4	3	4	4	3.75	3	5	4	2	3
1057	2	62	3	4	2	2	3	1	2	1	1	1	2	1	1	0	1	7	4	2	3	4	3	4	4	4	5	5	38	5	5	4	4	4	4	4	5	4.375	3	4	5	4	2	3.75	3	3	4	4	4
1059	2	62	1	3	2	2	7	1	2	1	1	3	1	3	1	1	2	12	3	2	3	2	2	3	3	2	3	4	27	4	4	4	4	4	3	3	5	3.875	3	3	3	4	1	2.75	3	3	3	3	2
1060	1	66	12	1	2	2	6	1	3	1	0	0	1	0	0	1	0	2	3	3	4	2	2	2	4	2	4	3	29	2	2	2	2	2	2	2	2	2	3	2	2	2	2	2	2	2	2	2	2
1061	2	57	1	3	2	2	7	2	2	1	2	2	2	2	2	2	2	14	3	3	3	3	3	3	3	3	3	3	30	4	4	4	4	4	4	4	4	4	3	4	4	4	4	4	4	4	4	4	4
1062	2	42	2	4	1	1	3	2	2	1	1	1	1	1	0	1	0	5	3	2	4	3	3	3	3	3	4	4	32	3	3	3	3	3	2	3	3	2.875	2	3	3	3	3	3	3	2	3	3	3
1065	2	55	2	4	2	2	2	3	2	1	1	1	1	0	1	0	0	4	4	4	4	3	2	5	5	3	5	5	40	4	4	3	3	2	4	4	3	3.375	3	4	3	4	2	3.25	3	4	3	4	4
1067	2	59	8	3	2	1	7	1	2	1	0	0	1	0	0	0	0	1	3	3	3	2	3	3	3	2	4	3	29	4	4	4	4	4	4	4	4	4	2	3	2	3	2	2.5	3	3	3	3	3
1069	1	46	1	4	1	1	7	1	2	1	1	0	0	0	0	0	0	1	3	3	3	3	3	3	3	3	3	3	30	3	3	3	3	3	3	3	3	3	3	2	2	2	2	2	2	2	2	2	2
1072	2	40	11	5	2	1	1	3	3	1	0	1	0	0	0	0	0	1	3	2	3	4	4	2	3	2	5	4	32	5	5	5	5	3	3	3	3	4	3	5	5	4	3	4.25	4	5	4	3	4
1073	1	68	1	4	2	2	7	2	2	1	0	0	0	1	0	0	0	1	4	3	3	4	4	3	4	3	3	3	34	4	4	4	4	4	3	4	5	4	3	2	4	2	4	3	3	3	3	2	2
1075	2	33	1	5	2	1	3	2	2	2	1	0	0	1	0	1	0	3	4	2	3	3	4	2	3	2	4	4	31	5	5	5	5	3	4	3	4	4.25	3	4	4	3	3	3.5	3	2	4	2	2
1078	2	40	2	4	1	1	1	2	2	1	1	1	1	1	1	1	1	7	2	3	3	3	4	4	4	3	4	3	33	5	5	5	5	5	4	4	4	4.625	3	3	4	2	2	2.75	2	2	2	2	2
1080	2	35	3	3	1	1	3	1	1	2	1	1	1	1	2	1	1	8	3	2	4	1	3	2	4	1	5	3	28	5	5	5	5	5	5	5	5	5	3	4	4	4	4	4	3	4	2	3	3
1081	2	60	13	5	2	2	7	2	3	1	0	0	0	0	0	0	0	0	4	3	3	4	4	3	3	4	3	4	35	5	5	5	4	3	3	4	4	4.125	3	4	4	4	4	4	4	4	4	3	3
1082	1	22	14	3	1	1	7	1	1	2	2	2	2	2	2	2	2	14	3	2	3	2	4	4	1	3	1	3	26	5	5	5	5	4	5	5	5	4.875	4	3	4	1	1	2.25	1	1	1	1	1
1084	1	51	2	3	2	2	5	2	2	1	0	0	1	1	0	0	0	2	4	4	4	4	3	2	4	4	5	5	39	4	5	4	4	2	3	2	2	3.25	3	3	4	3	2	3	4	4	4	4	3
1085	2	60	5	4	2	2	3	1	1	1	1	2	2	1	1	2	2	11	4	4	3	4	4	5	1	2	3	2	32	3	4	5	5	3	5	5	4	4.25	3	4	4	3	4	3.75	3	4	3	3	4
1087	2	52	8	4	1	1	2	1	1	2	3	3	3	3	3	3	2	20	3	2	3	2	3	4	2	3	3	3	28	4	4	4	4	4	4	4	4	4	2	3	3	3	3	3	3	2	2	2	2
1089	2	31	4	4	2	2	1	2	2	1	2	2	3	2	1	2	1	13	2	2	3	2	4	4	2	3	3	3	28	4	4	4	4	4	5	5	4	4.25	2	4	4	3	3	3.5	2	2	2	2	2
1090	2	58	8	3	2	2	7	2	2	1	1	1	1	1	0	1	0	5	2	2	3	3	3	2	4	3	4	3	29	4	4	4	4	3	3	2	2	3.25	2	4	4	3	3	3.5	4	3	3	4	3
1094	2	27	1	4	1	1	7	1	1	1	3	3	3	2	2	3	2	18	1	1	3	1	2	2	1	1	1	2	15	4	4	4	4	4	4	3	3	3.75	2	2	3	2	1	2	2	2	2	2	2
1096	1	69	1	5	1	1	7	2	2	1	1	0	2	1	1	1	1	7	3	3	4	3	2	3	4	3	4	4	33	4	4	4	4	3	3	4	3	3.625	2	3	3	3	3	3	3	3	3	3	3
1098	2	28	8	4	1	1	7	2	3	1	0	0	0	0	0	1	0	1	4	4	4	4	5	4	3	3	5	5	41	4	4	4	4	1	1	4	4	3.25	3	4	4	3	3	3.5	4	4	4	5	4
1099	1	40	1	4	2	2	2	2	2	2	1	1	2	1	1	0	0	6	3	3	3	3	4	4	3	3	3	3	32	4	4	4	4	5	4	3	4	4	2	3	3	1	1	2	3	3	3	3	3
1100	2	60	8	3	1	1	3	1	2	2	1	1	1	0	0	1	0	4	4	4	2	3	4	3	3	2	5	5	35	5	5	5	5	4	4	5	5	4.75	3	4	4	3	2	3.25	4	4	4	4	3
1103	2	57	1	4	2	2	1	2	2	1	2	1	1	2	1	3	2	12	5	4	3	4	3	4	3	2	3	3	34	5	4	4	4	4	3	3	3	3.75	3	3	3	3	3	3	3	4	3	3	3
1104	1	34	4	4	2	2	5	2	2	1	0	0	1	0	0	2	0	3	4	4	4	4	3	4	5	2	5	5	40	4	4	4	4	2	4	3	2	3.375	3	4	4	3	4	3.75	3	2	3	2	3
1105	2	42	5	4	2	2	2	2	2	1	1	1	1	0	0	0	0	3	3	3	3	3	3	3	3	3	3	3	30	5	5	5	5	4	4	5	5	4.75	2	2	3	3	3	2.75	2	2	2	3	2
1106	1	26	8	3	1	1	6	1	3	1	1	1	2	0	0	2	0	6	4	3	2	2	3	2	3	3	3	3	28	5	5	5	5	2	4	5	4	4.375	3	4	4	3	3	3.5	4	3	4	3	3
1107	2	67	6	3	2	2	7	2	2	1	1	0	1	0	0	0	0	2	1	2	4	3	3	3	3	4	3	3	29	4	4	4	4	3	3	4	4	3.75	4	4	4	3	3	3.5	2	3	3	3	2
1109	2	29	1	4	1	1	1	2	2	1	1	1	1	1	0	0	0	4	3	2	3	3	4	2	4	2	4	4	31	5	5	5	5	2	4	3	5	4.25	2	4	4	4	4	4	3	3	3	3	3
1111	1	53	6	5	2	2	2	3	1	1	0	0	0	0	0	0	0	0	3	3	3	3	4	4	4	2	5	4	35	5	5	5	5	3	2	4	4	4.125	3	2	4	3	1	2.5	2	2	2	2	1
1112	2	43	13	4	1	1	1	2	2	1	1	1	1	1	1	1	1	7	4	2	2	3	3	3	3	2	3	3	28	4	4	4	4	4	4	4	4	4	2	3	3	3	3	3	3	3	3	3	3
1114	1	38	8	4	2	2	2	2	2	1	1	0	1	0	0	1	0	3	4	4	2	3	4	4	4	3	4	5	37	4	4	4	4	3	3	4	3	3.625	3	4	2	2	1	2.25	3	2	3	3	3
1115	2	40	7	4	2	1	7	2	2	2	0	0	0	0	0	1	0	1	2	3	3	3	3	3	3	3	3	4	30	4	4	4	4	3	4	4	4	3.875	3	3	3	3	3	3	4	3	3	2	3
1116	2	51	3	4	2	1	7	1	2	1	0	0	0	1	0	0	0	1	2	2	1	4	2	3	2	2	2	2	22	4	4	4	3	2	4	5	5	3.875	3	2	1	3	2	2	4	4	3	4	3
1117	1	27	13	4	1	1	4	2	2	1	0	0	0	0	0	0	0	0	3	3	3	3	3	3	3	3	3	3	30	4	4	4	4	2	3	4	3	3.5	3	3	3	3	3	3	3	3	3	3	3
1119	2	45	17	4	1	1	2	2	2	1	1	0	0	0	0	1	0	2	4	3	4	3	4	4	3	3	4	4	36	4	4	3	3	2	3	4	4	3.375	3	3	4	3	3	3.25	3	2	3	3	3
1120	1	50	2	4	2	2	2	2	2	1	1	0	2	1	0	1	0	5	4	2	2	2	3	4	3	2	3	3	28	5	4	4	4	3	2	5	4	3.875	3	4	4	2	2	3	3	2	2	3	2
1121	2	37	1	4	2	1	7	2	1	1	0	0	1	0	0	0	1	2	2	2	4	3	2	3	3	2	3	3	27	4	4	4	4	4	4	3	4	3.875	2	3	3	3	2	2.75	3	2	2	2	2
1123	2	66	8	4	2	2	7	2	2	1	1	0	0	1	0	0	0	2	4	4	3	3	4	2	4	3	3	3	33	5	5	5	5	4	4	5	4	4.625	3	4	4	4	3	3.75	4	3	4	3	3
1124	1	39	8	4	2	2	2	2	3	1	0	0	1	0	0	0	0	1	4	3	4	3	4	4	3	3	5	4	37	5	5	5	4	3	2	3	5	4	2	3	3	1	1	2	2	2	2	2	2
1125	2	40	9	3	2	2	7	2	3	1	1	0	0	0	0	1	1	3	4	3	4	3	4	4	4	2	5	5	38	4	4	4	4	4	4	3	3	3.75	3	3	4	3	3	3.25	3	3	3	3	3
1126	2	25	8	3	1	1	7	2	2	1	1	0	1	1	1	0	0	4	4	2	3	4	4	4	4	4	4	4	37	4	4	4	4	2	2	2	4	3.25	2	2	3	2	2	2.25	3	2	2	2	3
1130	2	47	1	4	2	2	2	2	2	2	1	0	0	1	0	1	0	3	3	3	4	4	3	4	3	3	3	3	33	4	4	4	4	3	4	4	4	3.875	3	3	3	3	3	3	3	3	3	4	4
1132	1	31	1	5	2	1	2	2	3	1	1	0	1	0	0	2	0	4	4	3	4	4	3	2	4	4	4	4	36	4	4	4	4	2	3	3	3	3.375	3	2	1	2	3	2	2	1	2	3	2
1133	1	38	1	4	2	2	1	2	2	1	1	1	1	1	0	1	1	6	3	3	3	3	4	4	4	3	5	5	37	5	5	5	5	3	3	3	3	4	3	4	4	3	2	3.25	3	2	3	3	2
1138	2	52	11	4	2	2	3	1	2	1	1	1	2	2	1	1	0	8	4	3	4	4	4	4	4	3	4	4	38	5	5	5	5	4	3	4	5	4.5	3	4	3	2	2	2.75	2	2	2	3	3
1139	1	44	8	5	2	2	1	2	2	1	0	0	0	0	0	0	0	0	4	4	4	3	4	3	4	3	4	4	37	4	4	4	4	2	2	1	4	3.125	3	4	4	4	4	4	4	4	4	4	4
1140	2	52	6	4	2	2	2	2	2	2	0	0	1	1	0	1	0	3	4	4	3	3	3	4	4	2	4	4	35	4	4	4	4	4	4	4	4	4	2	4	4	3	3	3.5	4	4	4	4	4
1141	1	26	4	4	1	1	6	2	2	1	3	3	3	2	1	0	1	13	4	3	2	3	5	4	1	2	4	3	31	5	5	5	5	3	5	5	4	4.625	3	5	5	3	1	3.5	3	2	4	5	4
1142	1	61	1	3	2	2	2	1	2	1	1	1	2	3	1	1	0	9	3	2	2	3	3	4	2	3	4	3	29	5	5	5	5	3	3	4	4	4.25	2	2	4	3	2	2.75	3	3	3	2	3
1143	2	60	2	5	1	1	2	3	2	2	1	0	1	0	0	1	0	3	4	4	3	3	3	3	4	4	3	3	34	5	5	5	4	3	3	4	4	4.125	3	4	3	4	3	3.5	2	2	2	3	3
1144	2	40	2	3	2	2	7	1	2	1	0	0	1	1	1	1	1	5	5	2	4	5	5	5	4	2	4	2	38	5	5	5	5	5	5	4	4	4.75	4	5	5	5	5	5	5	5	5	5	5
1147	2	29	2	4	1	1	1	2	2	1	1	1	2	1	1	2	1	9	5	2	5	2	4	5	4	2	2	4	35	5	5	5	5	5	1	5	5	4.5	3	2	5	2	3	3	3	2	2	4	3
1148	1	51	11	4	2	2	5	2	2	1	1	1	1	0	0	1	0	4	3	2	4	2	3	3	4	2	4	4	31	5	5	5	5	4	3	4	4	4.375	3	4	4	4	4	4	4	4	4	3	3
1149	1	28	14	4	1	1	3	1	2	1	1	0	1	0	0	0	0	2	4	3	3	4	3	2	4	4	3	4	34	5	5	5	5	1	4	4	5	4.25	3	4	4	4	3	3.75	4	3	3	4	4
1150	1	60	1	4	2	2	3	2	3	1	0	0	0	0	0	0	0	0	4	4	4	4	4	4	4	4	4	4	40	4	4	4	4	3	2	3	4	3.5	3	4	4	3	2	3.25	3	4	4	3	4
1151	1	28	2	4	1	1	3	2	3	1	0	0	0	0	0	0	0	0	3	4	4	3	4	3	4	3	3	3	34	5	5	5	5	3	3	4	5	4.375	3	3	3	3	3	3	3	3	3	3	3
1153	2	50	11	4	2	2	5	2	2	1	1	1	2	3	1	1	1	10	4	2	2	2	2	4	4	3	5	5	33	5	5	5	5	4	3	4	5	4.5	3	3	4	3	3	3.25	3	3	2	3	3
1154	2	27	1	4	1	1	7	1	2	1	1	1	2	1	1	1	0	7	4	3	4	4	4	5	4	2	4	4	38	5	5	5	5	3	3	5	5	4.5	3	3	4	3	2	3	3	3	3	4	3
1156	1	28	2	4	1	1	2	1	1	1	0	0	0	0	0	0	0	0	2	4	4	2	2	5	1	5	1	1	27	5	5	5	5	1	3	5	5	4.25	1	4	3	3	3	3.25	3	1	1	1	1
1159	2	50	3	4	2	2	3	2	3	1	0	0	1	1	0	0	0	2	3	2	4	3	2	2	4	2	5	4	31	5	5	5	5	3	3	3	4	4.125	2	3	4	2	2	2.75	3	4	3	2	3
1160	1	31	8	4	1	1	2	1	1	1	0	0	1	0	0	1	0	2	2	2	3	2	4	3	3	3	4	4	30	5	5	5	5	3	4	4	4	4.375	2	3	3	3	1	2.5	3	2	3	3	3
1163	1	63	3	3	2	2	6	1	1	1	0	0	0	0	0	0	0	0	4	4	3	3	4	4	3	3	3	4	35	4	4	4	4	2	2	3	3	3.25	3	4	4	3	3	3.5	3	3	3	3	3
1166	1	59	12	4	2	2	2	2	3	1	0	0	0	0	0	0	0	0	4	3	4	2	2	4	4	3	2	4	32	4	4	4	4	4	3	4	4	3.875	2	4	4	4	3	3.75	4	4	4	4	4
1170	1	60	3	4	2	2	3	1	2	1	1	0	0	0	0	0	0	1	4	4	2	4	4	4	2	4	4	5	37	5	4	5	4	4	4	4	4	4.25	3	3	4	3	3	3.25	3	2	3	2	2
1172	2	49	1	4	2	2	2	1	2	1	2	1	0	2	1	2	1	9	3	4	4	3	4	3	4	3	2	3	33	3	2	4	3	2	4	3	5	3.25	2	3	4	3	2	3	3	2	4	3	2
1173	1	44	8	5	2	2	2	2	2	1	1	1	1	1	1	0	1	6	4	3	3	4	4	3	2	4	4	4	35	4	4	4	4	3	3	4	4	3.75	3	3	3	3	3	3	4	4	3	4	3
1175	1	34	1	4	2	1	2	2	2	2	0	0	1	0	0	3	1	5	3	3	3	2	3	3	3	2	4	4	30	5	5	5	5	3	4	4	4	4.375	2	4	4	1	1	2.5	3	2	2	3	2
1176	2	51	10	3	2	2	3	2	2	1	1	1	1	1	0	0	0	4	3	3	3	4	4	4	4	4	4	4	37	5	4	4	4	3	4	4	4	4	3	4	4	3	3	3.5	3	4	3	3	3
1178	2	41	12	4	1	1	1	2	2	2	1	1	1	1	0	1	0	5	2	2	3	2	3	2	2	2	3	3	24	5	5	5	5	3	4	5	5	4.625	3	2	3	3	2	2.5	2	2	2	3	3
1179	2	50	8	3	2	2	2	2	1	1	1	1	2	1	1	2	0	8	3	2	3	2	3	2	2	2	3	3	25	4	4	4	4	3	3	4	4	3.75	3	3	3	3	2	2.75	3	2	2	2	3
1180	2	30	1	4	1	1	7	1	2	1	0	1	1	1	0	1	0	4	3	2	4	2	3	3	4	2	4	3	30	4	4	4	4	2	2	4	4	3.5	2	2	3	2	2	2.25	3	2	3	3	3
1181	1	29	4	3	1	1	6	1	1	1	2	3	3	2	1	2	2	15	2	4	4	4	4	2	1	4	2	2	29	5	5	5	5	4	4	4	4	4.5	2	3	5	2	2	3	4	2	2	3	3
1183	2	58	14	5	2	2	2	2	3	1	1	0	1	0	0	1	0	3	4	3	4	3	3	3	4	3	4	5	36	5	4	4	3	2	2	3	4	3.375	3	4	4	3	3	3.5	4	4	4	4	4
1184	1	43	7	4	1	1	3	1	1	1	0	0	0	0	0	0	0	0	4	3	3	4	4	3	3	2	3	3	32	4	4	4	4	2	3	4	3	3.5	2	3	3	3	3	3	3	2	2	2	3
1185	2	33	8	4	2	2	7	1	3	1	0	1	1	1	1	1	0	5	3	2	3	2	3	3	3	2	3	3	27	4	4	4	4	3	3	4	4	3.75	3	3	3	2	2	2.5	3	3	3	3	3
1187	2	49	8	4	2	2	7	2	2	1	1	2	2	1	1	2	1	10	4	4	1	4	4	4	2	3	1	3	30	4	4	4	4	3	4	4	4	3.875	2	3	3	3	3	3	3	3	2	2	2
1188	2	52	1	4	1	1	2	2	2	1	1	0	0	1	0	2	2	6	4	4	3	2	3	4	3	3	4	3	33	5	4	4	4	3	3	4	4	3.875	3	5	5	3	3	4	3	1	1	3	3
1192	2	62	14	3	2	2	4	2	2	1	3	2	2	2	2	2	2	15	4	2	4	4	3	4	4	3	4	5	37	5	5	5	5	5	3	4	4	4.5	2	3	4	4	3	3.5	4	3	3	3	3
1194	2	30	1	4	2	1	2	2	2	2	1	2	1	2	1	1	2	10	2	2	3	2	3	3	2	2	3	3	25	5	4	5	5	4	4	4	4	4.375	3	3	2	3	3	2.75	3	2	3	3	3
1195	1	26	8	4	1	1	3	2	2	1	1	0	0	0	0	0	0	1	3	2	4	3	4	3	3	2	3	4	31	4	4	4	4	4	3	4	4	3.875	3	3	3	3	2	2.75	2	3	3	3	3
1196	1	49	8	5	2	2	2	2	2	1	1	2	1	1	2	1	1	9	2	2	3	2	3	3	3	4	2	2	26	4	5	4	5	5	4	4	5	4.5	3	3	4	3	3	3.25	3	3	3	3	3
1197	1	43	8	4	2	2	2	2	2	1	1	1	1	1	0	2	1	7	4	3	3	3	2	2	3	3	3	4	30	4	4	4	4	3	3	4	4	3.75	3	2	2	2	2	2	2	2	2	2	2
1199	1	35	8	4	2	1	2	2	2	2	1	1	1	1	1	1	1	7	4	4	3	4	3	4	3	4	3	3	35	4	4	4	4	3	4	4	4	3.875	3	3	3	1	1	2	2	2	2	2	1
1201	1	35	8	3	1	1	5	2	2	1	2	1	1	2	1	0	0	7	3	2	3	3	1	2	3	2	3	3	25	5	5	5	5	3	3	2	5	4.125	3	4	4	4	3	3.75	3	3	3	3	3
1202	2	61	8	4	2	2	1	2	2	2	1	1	1	1	1	0	1	6	3	2	4	3	3	4	4	3	3	4	33	5	4	4	4	4	4	4	4	4.125	4	3	3	3	2	2.75	3	3	3	3	3
1203	1	43	8	4	1	1	2	2	2	1	1	1	1	1	1	1	1	7	4	3	2	2	3	4	2	2	2	2	26	5	5	5	5	4	3	3	4	4.25	2	4	4	2	2	3	3	3	3	3	3
1205	2	50	16	4	2	2	1	2	2	2	0	0	0	0	0	0	0	0	4	4	4	3	4	4	4	4	4	3	38	4	4	4	4	3	4	4	4	3.875	3	3	4	3	3	3.25	2	3	3	4	3
1206	2	38	3	4	2	1	2	2	2	1	1	1	1	1	0	1	1	6	3	3	3	2	3	3	3	2	2	3	27	4	4	4	3	3	3	4	3	3.5	3	4	3	3	2	3	2	2	3	2	2
1209	1	26	8	3	1	1	2	2	2	1	0	0	0	0	0	0	0	0	4	3	4	4	5	3	5	4	5	5	42	5	5	5	5	3	3	5	5	4.5	3	4	4	3	1	3	3	1	3	3	3
1210	1	41	12	4	1	1	1	2	1	1	1	1	1	0	0	1	1	5	4	2	4	4	4	2	4	3	5	5	37	5	5	5	5	4	4	4	5	4.625	3	4	4	5	2	3.75	3	2	1	1	3
1211	2	33	1	4	1	1	1	1	2	2	0	1	1	0	0	1	0	3	3	3	2	3	4	3	3	3	3	4	31	5	5	5	5	5	4	5	4	4.75	2	4	4	1	1	2.5	4	3	3	3	2
1212	2	29	8	4	2	1	7	1	3	1	1	0	2	0	0	1	0	4	2	2	3	2	4	4	2	2	2	2	25	4	4	4	4	4	2	3	4	3.625	2	4	4	4	2	3.5	4	3	3	4	4
1213	1	47	16	4	2	2	1	2	2	1	0	0	0	0	0	0	0	0	4	4	4	4	5	5	3	4	4	4	41	5	5	5	5	4	4	5	4	4.625	3	4	4	4	4	4	4	4	4	5	4
1214	2	35	8	4	2	2	2	2	2	1	0	0	0	0	0	1	0	1	4	4	4	4	4	3	4	4	5	4	40	5	4	4	4	2	3	3	4	3.625	3	4	5	4	2	3.75	4	4	4	3	3
1215	1	22	8	4	1	1	3	2	2	1	0	0	1	0	0	0	0	1	4	4	5	3	5	5	4	3	5	5	43	4	3	2	3	1	1	1	1	2	4	4	4	2	2	3	4	4	3	5	5
1217	1	39	1	4	2	2	3	2	2	1	1	1	1	1	0	1	1	6	4	3	4	3	4	2	3	3	3	3	32	5	5	5	5	3	4	5	4	4.5	2	4	4	4	4	4	4	4	4	4	4
1220	2	60	1	3	1	1	7	1	1	1	1	1	1	1	0	1	0	5	3	3	2	2	3	3	3	3	3	3	28	4	4	4	4	3	3	4	4	3.75	2	4	4	2	3	3.25	3	3	3	3	3
1223	2	50	8	4	2	2	2	2	3	1	0	0	0	0	0	1	0	1	4	3	4	3	4	4	4	3	4	4	37	4	4	4	4	2	2	4	4	3.5	3	3	3	4	4	3.5	4	4	4	3	3
1224	2	63	1	4	2	2	7	3	3	1	1	0	0	0	0	0	0	1	3	4	4	3	4	2	4	2	4	3	33	4	4	4	4	4	4	4	4	4	3	5	4	3	3	3.75	4	3	4	3	3
1225	2	32	8	4	1	1	1	1	2	2	1	1	1	2	0	2	2	9	4	3	3	3	5	5	4	2	4	3	36	5	5	5	5	4	4	5	5	4.75	3	3	4	3	2	3	4	4	4	3	3
1226	2	60	3	2	2	2	7	1	2	1	2	0	1	3	1	0	0	7	2	2	3	3	2	4	3	3	3	4	29	5	5	5	5	4	3	3	4	4.25	3	4	5	4	3	4	4	3	4	4	4
1229	2	50	1	4	2	2	7	2	3	1	1	0	2	1	0	0	0	4	4	3	4	4	4	4	4	4	4	4	39	5	4	4	4	3	4	5	5	4.25	3	3	3	3	3	3	3	3	3	3	3
1230	2	38	8	5	1	1	2	2	2	1	2	2	2	2	2	2	2	14	4	4	2	4	4	4	2	4	2	4	34	3	3	3	3	3	3	3	4	3.125	3	5	5	5	5	5	5	5	5	5	5
1232	1	35	14	4	1	1	3	2	3	1	1	0	0	0	0	1	0	2	5	4	4	4	4	3	3	4	4	4	39	4	4	4	4	3	4	3	4	3.75	3	3	3	3	3	3	3	2	2	1	2
1234	2	53	13	4	2	2	2	2	3	1	1	1	1	1	1	1	1	7	3	3	4	3	3	4	3	3	3	3	32	4	4	4	4	4	4	4	4	4	2	2	2	2	2	2	2	2	2	2	2
1236	2	28	1	3	1	1	2	2	2	2	1	3	3	3	3	3	0	16	3	2	1	1	5	5	3	1	5	1	27	5	5	5	5	1	1	3	5	3.75	2	3	3	3	3	3	2	3	3	3	3
1240	1	40	13	4	2	2	2	2	2	1	1	1	0	1	0	0	0	3	3	4	3	3	4	2	4	3	4	2	32	5	4	4	4	3	3	4	5	4	3	3	4	3	2	3	4	3	4	3	3
1243	2	60	6	3	2	2	7	2	2	1	1	1	1	1	1	0	0	5	4	3	5	4	3	4	3	2	4	1	33	5	5	5	4	4	3	4	4	4.25	3	4	4	3	3	3.5	3	3	4	4	3
1245	2	44	3	4	2	2	7	2	2	1	1	1	1	2	2	1	1	9	4	4	3	2	3	3	4	3	4	3	33	5	5	5	5	5	5	5	5	5	1	3	3	3	3	3	2	3	2	3	3
1246	1	53	12	4	2	2	2	1	2	2	0	0	0	0	0	0	0	0	3	2	4	3	3	2	3	2	4	2	28	5	5	5	5	3	2	4	4	4.125	3	3	3	3	2	2.75	2	2	2	2	2
1247	2	52	1	3	2	2	7	1	1	1	2	2	2	1	1	2	1	11	3	2	3	2	3	3	3	2	4	3	28	5	4	4	4	4	3	3	4	3.875	2	2	4	3	3	3	3	2	2	2	2
1249	2	19	15	3	1	1	7	1	2	1	0	1	1	0	0	0	0	2	3	3	2	3	4	3	2	4	3	3	30	4	4	4	4	3	2	3	4	3.5	3	3	3	2	2	2.5	3	4	3	4	4
1250	2	52	1	5	2	2	7	2	2	2	2	1	1	1	1	1	1	8	2	2	3	2	3	4	3	2	4	3	28	5	5	5	5	4	5	5	5	4.875	2	3	3	3	2	2.75	2	1	2	1	1
1253	2	39	15	4	1	1	2	2	2	1	0	0	1	0	0	0	0	1	4	3	3	2	3	4	3	3	3	3	31	5	5	5	5	4	4	5	4	4.625	3	5	5	3	3	4	4	3	4	3	3
1258	2	51	4	4	2	2	2	2	2	1	1	1	1	0	0	1	1	5	4	3	3	2	3	4	2	2	4	4	31	4	4	4	4	4	4	4	4	4	3	4	4	4	4	4	3	4	3	3	3
1263	2	45	15	4	2	2	7	2	2	1	0	0	0	0	0	0	0	0	3	3	3	4	4	3	4	4	5	4	37	5	5	5	5	3	4	3	4	4.25	3	4	4	3	3	3.5	3	4	3	3	3
1264	2	25	1	4	1	1	7	1	2	1	2	2	2	1	2	2	0	11	3	2	4	3	4	4	4	2	4	4	34	4	4	4	4	2	2	4	3	3.375	3	3	3	3	3	3	3	2	3	3	3
1265	2	30	7	4	1	1	7	2	2	1	1	2	2	1	0	1	1	8	3	2	4	4	5	2	4	3	4	4	35	5	5	5	5	3	3	5	5	4.5	3	4	4	3	1	3	3	2	3	2	2
1266	2	27	8	4	1	1	2	2	2	1	1	2	2	2	1	3	1	12	2	2	3	2	3	2	3	2	3	3	25	4	4	4	4	4	4	4	4	4	2	3	3	3	2	2.75	3	3	2	2	3
1268	2	24	1	4	1	1	7	2	2	1	1	1	2	3	1	1	0	9	2	2	3	3	4	3	2	2	2	2	25	5	5	5	5	3	4	4	4	4.375	2	4	4	3	2	3.25	4	3	3	3	3
1269	2	20	1	4	1	1	7	2	2	1	1	1	1	1	1	1	1	7	3	3	3	3	4	3	3	3	3	3	31	4	4	4	4	3	3	4	4	3.75	3	3	3	3	3	3	3	3	3	3	3
1271	1	42	8	4	1	1	1	2	2	2	1	1	2	2	0	2	0	8	3	2	4	3	3	3	2	4	3	3	30	5	5	5	5	4	3	4	4	4.375	3	4	4	3	2	3.25	3	3	3	3	2
1272	2	47	12	4	2	2	7	2	2	1	1	0	1	1	0	1	0	4	3	3	4	2	4	2	4	2	4	4	32	4	4	4	4	3	4	5	3	3.875	3	3	3	3	3	3	4	2	3	3	2
1273	1	30	7	4	1	1	2	1	2	1	0	0	0	0	0	0	0	0	3	4	4	4	5	4	3	4	4	4	39	5	5	5	5	3	5	5	5	4.75	3	3	4	2	2	2.75	2	2	2	2	2
1274	2	41	1	4	2	2	2	2	2	1	1	1	2	2	1	1	1	9	3	2	3	3	3	4	4	2	4	4	32	4	4	4	4	4	3	5	4	4	3	2	3	2	1	2	2	2	2	1	3
1275	2	50	14	3	2	2	1	2	2	1	0	0	1	0	0	0	0	1	4	4	2	5	3	2	5	3	5	5	38	4	4	4	3	2	4	4	4	3.625	3	4	4	4	4	4	4	4	4	4	4
1276	2	61	8	3	2	2	2	1	1	1	1	0	1	0	0	0	0	2	3	3	4	2	3	3	2	4	3	3	30	4	4	4	4	3	2	3	3	3.375	3	3	3	3	3	3	3	3	3	2	3
1278	2	26	1	4	1	1	2	2	2	1	1	0	0	0	0	1	0	2	1	3	4	3	4	2	4	3	4	3	31	5	5	5	5	4	5	5	5	4.875	2	2	3	2	2	2.25	3	2	2	2	3
1279	2	28	6	4	1	1	2	2	3	1	0	0	0	0	0	0	0	0	3	3	4	3	3	2	3	3	4	3	31	4	4	4	4	3	3	3	3	3.5	3	3	3	2	2	2.5	3	3	3	3	3
1281	1	33	1	4	2	2	5	2	1	1	0	0	0	0	0	1	0	1	4	4	2	3	3	4	2	3	3	4	32	5	5	5	4	3	4	4	5	4.375	3	4	4	4	4	4	4	4	3	3	3
1283	1	62	1	4	2	2	1	2	3	1	0	1	0	0	0	0	0	1	3	3	3	3	3	3	3	3	3	3	30	4	4	4	4	4	4	4	4	4	3	3	4	3	2	3	2	2	3	2	2
1284	2	27	8	4	1	1	5	1	2	1	0	0	0	0	0	1	0	1	5	2	4	4	4	3	4	4	4	5	39	5	5	5	5	1	3	3	2	3.625	3	4	4	3	2	3.25	3	3	3	3	3
1285	2	51	8	3	2	2	7	2	2	1	1	2	2	1	2	2	2	12	4	4	2	4	4	5	3	4	5	2	37	5	5	5	5	5	4	2	5	4.5	3	4	4	4	4	4	4	4	4	4	3
1286	2	54	9	4	2	2	2	2	2	1	3	3	3	2	0	0	1	12	2	2	3	2	3	4	2	3	4	4	29	4	4	5	5	3	4	2	4	3.875	3	2	4	3	2	2.75	2	3	3	2	3
1287	2	24	1	4	1	1	7	2	2	1	1	0	1	1	0	0	0	3	4	3	3	2	4	4	4	4	4	3	35	4	4	4	4	2	3	3	4	3.5	3	4	3	3	3	3.25	4	4	3	3	3
1289	1	26	3	3	1	1	7	1	2	2	1	2	1	2	1	0	2	9	2	4	2	3	4	3	2	2	2	3	27	5	5	5	5	3	4	3	4	4.25	3	2	4	3	3	3	3	4	3	4	3
1290	2	54	6	4	2	2	2	2	2	1	1	1	1	1	1	1	1	7	3	2	2	4	4	3	2	3	2	4	29	4	4	4	4	4	3	4	4	3.875	3	3	3	3	3	3	3	4	3	3	4
1293	1	25	1	4	1	1	7	2	2	1	2	2	2	3	2	1	2	14	3	2	3	2	4	3	3	2	3	3	28	5	4	5	5	4	4	4	4	4.375	3	3	3	3	2	2.75	3	2	3	3	3
1295	2	27	2	3	2	1	2	2	3	1	0	0	0	0	0	2	0	2	3	3	3	2	4	4	2	4	3	2	30	4	4	4	4	2	3	3	3	3.375	3	3	2	3	3	2.75	2	2	3	2	2
1296	2	44	8	4	2	2	7	2	2	1	1	1	1	0	0	1	0	4	3	2	3	2	3	2	3	3	3	4	28	5	5	5	5	5	4	4	4	4.625	3	3	4	4	3	3.5	3	2	3	2	3
1297	2	60	11	4	2	2	2	1	2	1	1	1	1	1	1	1	0	6	4	3	4	2	3	4	3	3	4	3	33	5	5	5	5	4	4	5	5	4.75	3	3	4	3	3	3.25	3	3	3	3	3
1298	2	48	6	4	2	2	7	2	3	1	0	0	0	0	0	0	0	0	3	3	4	4	4	3	4	3	4	4	36	4	4	4	4	3	3	4	4	3.75	3	3	2	3	2	2.5	3	3	3	3	3
1299	1	22	9	3	1	1	7	2	3	1	0	0	0	0	0	0	0	0	5	3	2	4	5	1	4	2	4	4	34	5	5	5	5	2	1	3	4	3.75	3	4	5	1	1	2.75	4	2	4	2	4
1301	1	39	6	4	1	1	2	2	2	1	2	2	3	1	1	2	1	12	3	3	2	2	3	3	3	2	2	2	25	5	5	5	5	4	4	4	4	4.5	3	4	4	3	3	3.5	3	4	4	4	3
1302	2	48	5	4	2	2	7	1	1	1	1	1	2	1	0	1	0	6	3	2	4	3	4	3	3	2	3	3	30	4	4	4	4	3	3	4	4	3.75	2	3	4	3	3	3.25	3	2	3	3	3
1303	2	33	1	5	1	1	2	2	3	1	1	0	0	0	0	1	0	2	5	3	2	4	5	5	5	1	5	5	40	3	3	3	3	1	2	4	3	2.75	2	3	4	3	1	2.75	1	1	2	2	1
1304	2	41	8	4	2	2	7	2	2	1	1	1	1	1	1	2	1	8	3	2	3	3	3	4	3	2	3	3	29	5	5	5	5	3	5	4	5	4.625	3	4	4	4	3	3.75	4	3	3	2	3
1305	2	24	1	4	1	1	2	2	1	1	0	0	0	0	0	1	0	1	5	5	4	3	4	2	4	2	4	5	38	4	4	3	3	1	2	2	2	2.625	3	5	4	3	1	3.25	3	2	2	1	3
1306	2	28	1	4	2	1	2	2	2	1	1	1	1	0	0	1	1	5	3	4	3	3	5	3	1	2	4	4	32	5	5	5	5	3	4	4	5	4.5	2	3	3	3	3	3	3	3	3	3	3
1307	1	39	8	4	2	2	2	1	2	1	1	1	1	1	1	1	1	7	4	3	3	2	4	2	3	2	3	3	29	4	4	4	4	4	4	5	4	4.125	3	3	3	2	1	2.25	3	3	3	3	3
1308	2	60	1	4	2	2	7	2	2	1	0	0	1	0	0	0	0	1	4	3	3	3	4	4	4	4	4	4	37	4	4	4	4	4	3	4	4	3.875	3	3	3	2	2	2.5	3	3	3	3	3
1309	2	62	9	4	2	2	3	2	2	1	1	0	1	0	0	0	0	2	4	2	2	3	3	4	5	3	5	5	36	5	4	4	4	3	4	5	5	4.25	3	4	4	3	1	3	3	4	4	3	3
1311	2	63	11	3	2	2	7	1	2	2	1	0	1	0	0	0	0	2	4	3	3	2	3	4	3	3	3	4	32	4	4	5	4	3	3	4	4	3.875	3	3	2	2	3	2.5	3	2	3	2	3
1312	1	31	8	4	1	1	2	2	2	1	1	0	2	1	0	1	0	5	3	2	4	2	2	2	2	2	2	3	24	4	4	4	4	1	4	5	5	3.875	4	4	2	2	2	2.5	4	3	3	2	4
1313	2	47	8	4	2	2	1	1	1	1	1	1	1	2	0	1	0	6	4	3	4	4	5	4	3	3	4	5	39	5	4	4	4	4	4	5	5	4.375	3	3	4	2	3	3	3	4	4	3	3
1314	2	41	16	4	2	2	2	2	2	1	1	1	1	0	0	0	0	3	3	3	3	3	3	3	3	3	3	3	30	4	4	4	4	3	3	4	4	3.75	3	3	4	3	3	3.25	3	3	3	3	3
1316	2	35	16	4	1	1	2	1	2	1	1	0	1	0	0	1	0	3	3	3	3	3	4	3	3	3	3	4	32	5	5	5	5	3	5	3	3	4.25	3	3	3	3	2	2.75	3	3	2	2	3
1320	1	31	1	4	1	1	3	2	2	2	1	1	1	1	0	0	0	4	3	2	3	2	4	3	3	2	4	4	30	4	4	4	4	3	3	3	4	3.625	3	4	4	3	3	3.5	3	3	3	3	3
1321	1	40	13	5	2	2	1	2	2	1	0	0	1	0	0	0	0	1	4	3	4	4	4	4	2	4	4	4	37	5	4	4	4	3	4	4	4	4	2	4	4	3	1	3	4	4	4	4	4
1322	1	33	1	4	1	1	2	2	2	1	1	2	0	0	0	0	0	3	4	4	4	4	5	4	4	4	4	4	41	4	4	4	5	3	4	4	4	4	3	5	5	5	3	4.5	4	4	4	3	4
1323	2	55	2	4	2	2	2	2	2	1	2	2	2	2	2	2	2	14	4	4	2	3	4	4	2	4	2	4	33	4	4	4	4	4	4	5	4	4.125	3	4	4	4	4	4	4	4	4	4	4
1324	2	54	1	4	2	2	6	1	2	1	1	1	1	1	0	1	1	6	2	2	5	3	3	2	3	2	3	3	28	4	4	4	4	3	3	4	4	3.75	2	3	4	2	1	2.5	3	2	2	3	2
1325	2	29	11	4	1	1	7	1	1	2	3	2	3	3	3	3	3	20	2	1	2	1	3	2	1	1	1	2	16	5	5	5	5	5	5	4	5	4.875	3	3	4	3	2	3	3	3	3	4	3
1328	1	26	2	4	1	1	3	2	2	2	2	1	2	2	2	1	1	11	3	4	2	3	2	3	2	4	2	4	29	3	3	3	4	4	3	3	2	3.125	3	4	3	3	3	3.25	4	3	4	2	2
1329	1	38	2	4	1	1	2	2	2	1	1	1	1	2	1	1	1	8	3	3	3	2	4	3	3	2	3	3	29	3	3	3	4	3	3	2	3	3	3	3	3	3	3	3	3	3	4	3	3
1330	2	44	8	4	2	2	7	2	2	1	1	1	1	1	1	2	0	7	3	2	3	3	4	4	3	2	3	3	30	4	4	4	4	3	3	4	4	3.75	3	3	4	3	2	3	3	3	3	3	3
1332	2	29	12	4	1	1	1	2	3	1	1	1	1	0	0	2	0	5	3	1	4	2	4	3	5	1	5	4	32	5	5	5	5	5	5	5	5	5	4	4	4	4	4	4	4	4	5	4	4
1333	1	26	5	4	1	1	1	2	2	2	0	0	0	0	0	0	0	0	4	3	2	4	4	4	2	4	5	4	36	4	4	4	4	3	3	4	4	3.75	3	4	4	4	2	3.5	4	4	4	4	4
1335	2	32	8	4	1	1	2	2	2	1	1	0	1	0	0	0	0	2	4	3	3	4	4	3	4	3	4	4	36	4	4	4	4	3	4	4	4	3.875	2	3	3	2	2	2.5	3	2	2	2	3
1336	1	27	5	3	1	1	7	1	2	1	3	1	1	1	2	1	0	9	3	2	3	2	4	3	3	3	2	2	27	4	4	4	4	3	4	3	4	3.75	3	3	3	3	1	2.5	3	3	3	2	3
1342	1	64	6	3	2	2	5	1	2	1	0	0	0	0	0	0	0	0	4	3	2	3	3	3	3	3	3	3	30	5	5	5	5	5	5	5	5	5	3	3	3	3	3	3	3	3	3	3	3
1343	1	58	10	4	2	2	2	1	1	1	1	1	2	1	1	2	1	9	3	2	2	2	3	3	2	2	2	2	23	4	4	4	4	3	4	4	4	3.875	3	4	4	3	2	3.25	3	3	3	3	3
1344	1	31	1	4	1	1	3	2	2	2	0	0	0	0	0	0	1	1	3	3	2	3	3	3	4	3	3	3	30	4	4	4	4	2	4	4	4	3.75	3	4	3	2	2	2.75	3	3	3	3	3
1345	2	31	15	4	2	2	7	2	3	2	0	0	0	0	0	0	0	0	4	2	5	3	4	1	5	2	5	4	35	5	5	5	5	2	2	4	3	3.875	3	4	4	3	3	3.5	3	3	3	3	3
1346	2	20	12	3	1	1	7	1	1	1	1	0	1	0	0	0	0	2	3	4	2	2	4	3	4	2	4	4	32	4	4	4	3	3	4	5	5	4	3	4	3	2	2	2.75	3	3	3	3	2
1347	1	53	12	4	2	2	3	1	2	1	1	1	1	0	0	0	1	4	4	4	4	2	4	2	3	4	4	4	35	5	5	5	4	2	3	4	4	4	3	4	4	4	3	3.75	4	4	4	4	4
1348	1	49	8	4	2	2	2	2	2	1	0	0	0	0	0	0	0	0	2	2	3	3	3	3	4	3	3	4	30	4	4	4	2	3	3	3	3	3.25	3	3	3	3	3	3	3	3	3	3	3
1350	1	42	3	4	2	2	5	2	2	1	1	0	0	0	0	1	0	2	4	4	3	3	4	4	4	3	3	4	36	5	5	5	5	4	4	4	4	4.5	3	4	4	3	3	3.5	3	3	3	3	3
1351	2	42	17	4	1	1	2	2	2	1	1	1	2	1	0	2	1	8	2	2	3	1	3	2	3	2	3	4	25	4	4	4	4	3	3	4	4	3.75	2	3	4	3	3	3.25	3	2	2	2	3
1352	2	35	17	4	2	1	2	2	1	1	1	1	3	0	0	2	1	8	4	3	4	3	5	1	2	2	5	5	34	5	5	5	5	4	3	4	4	4.375	2	4	5	2	2	3.25	3	2	3	3	4
1354	1	23	1	3	1	1	7	2	3	1	1	0	1	1	0	0	0	3	2	2	3	3	4	4	3	3	3	3	30	5	5	5	5	4	3	3	3	4.125	3	2	2	2	2	2	2	3	3	3	3
1355	2	62	9	4	2	2	2	1	2	2	2	2	2	1	1	1	1	10	3	3	3	3	3	3	4	3	3	4	32	4	4	4	4	4	4	4	4	4	3	2	2	2	2	2	2	2	2	4	2
1356	1	20	8	3	1	1	7	1	3	1	1	0	0	0	1	0	0	2	4	3	2	2	5	4	3	4	4	5	36	5	5	5	4	2	1	4	4	3.75	3	4	5	3	1	3.25	2	3	4	5	3
1357	1	29	14	4	1	1	3	1	2	1	1	1	1	1	1	1	1	7	3	2	3	4	5	5	4	1	5	5	37	5	5	5	5	5	4	3	5	4.625	2	4	4	3	1	3	4	2	2	4	2
1358	1	28	8	4	1	1	6	1	2	1	1	0	1	1	1	1	1	6	3	2	3	2	3	4	1	4	2	3	27	4	4	4	4	2	3	2	4	3.375	2	4	2	2	1	2.25	3	3	2	2	3
1362	2	22	8	4	1	1	7	1	2	1	0	0	1	0	0	1	0	2	4	3	3	3	4	3	2	2	3	3	30	4	5	4	4	2	2	3	4	3.5	3	3	4	2	1	2.5	3	2	2	3	3
1363	2	45	8	5	1	1	2	2	2	1	1	0	0	1	0	1	0	3	4	2	2	2	3	2	4	2	4	4	29	4	4	4	4	2	3	5	4	3.75	3	4	4	4	3	3.75	4	3	3	3	3
1364	2	48	1	4	1	1	3	1	2	1	1	1	1	2	1	1	1	8	4	3	4	3	3	5	3	3	4	4	36	4	4	4	3	2	1	2	4	3	2	4	4	4	4	4	4	3	3	4	4
1365	1	45	10	4	2	2	2	1	2	2	1	2	0	1	1	1	0	6	3	4	2	3	3	3	3	2	3	3	29	4	4	4	4	3	3	3	3	3.5	3	3	3	4	3	3.25	3	4	3	2	4
1367	1	36	1	4	1	1	2	1	1	1	1	1	2	1	1	2	1	9	4	3	3	3	4	3	4	2	2	3	31	5	5	5	5	3	3	4	3	4.125	3	3	3	2	2	2.5	3	2	3	2	3
1368	1	63	16	4	2	2	3	2	2	1	1	1	2	1	0	1	1	7	3	2	3	2	3	4	3	2	3	4	29	4	4	4	4	3	3	4	4	3.75	3	3	3	2	2	2.5	3	2	3	3	3
1370	1	49	4	4	2	2	1	3	3	1	0	0	1	0	0	1	0	2	4	4	5	4	5	4	5	3	5	5	44	4	4	4	4	3	3	4	4	3.75	3	4	5	1	1	2.75	4	3	4	3	3
1373	1	42	14	4	2	2	2	1	2	1	1	0	2	1	0	1	0	5	1	3	4	1	4	4	5	3	5	4	34	5	5	5	5	5	5	5	5	5	3	1	4	3	1	2.25	1	1	1	1	1
1375	2	29	8	4	1	1	7	1	2	1	1	1	1	1	1	1	0	6	3	3	4	3	4	3	3	3	4	4	34	4	4	4	4	3	4	4	4	3.875	3	3	4	3	3	3.25	2	2	2	2	2
1376	2	58	4	4	2	2	7	2	3	1	0	0	0	0	0	0	0	0	4	4	3	4	3	3	4	3	4	5	37	5	4	4	4	3	3	4	4	3.875	3	4	4	4	4	4	4	4	4	4	4
1378	2	43	13	4	2	2	1	2	2	2	1	1	1	1	1	1	1	7	4	3	4	4	3	4	4	3	4	2	35	4	4	4	4	3	3	4	3	3.625	3	3	3	3	3	3	3	3	3	3	3
1379	2	29	8	4	1	1	2	1	2	1	0	0	0	0	0	1	0	1	3	3	3	3	3	2	3	3	3	3	29	5	5	5	5	2	3	4	3	4	2	2	2	2	2	2	3	2	3	3	3
1380	2	56	2	3	2	2	3	1	2	2	2	1	2	2	1	1	0	9	3	2	3	2	3	3	2	3	4	3	28	4	4	4	4	2	3	4	3	3.5	3	4	4	2	3	3.25	3	2	2	2	2
1385	2	38	9	4	2	2	2	2	2	2	0	0	0	0	0	0	0	0	4	3	3	4	3	3	4	3	4	4	35	4	4	4	4	3	5	3	5	4	3	3	3	1	2	2.25	2	3	2	3	2
1389	1	27	8	4	1	1	2	1	1	1	2	2	2	2	2	0	0	10	2	2	5	1	3	2	1	2	2	2	22	5	5	5	5	1	1	4	1	3.375	3	3	4	1	1	2.25	1	1	1	1	1
1393	2	33	1	4	1	1	2	2	2	1	1	2	2	2	1	2	1	11	2	2	3	2	4	3	3	2	3	3	27	5	5	5	5	4	4	4	5	4.625	3	3	3	2	2	2.5	2	1	2	2	2
1394	2	52	4	4	2	2	3	2	2	1	1	1	1	1	0	1	1	6	4	3	4	4	4	4	4	3	4	4	38	5	5	5	5	4	4	4	4	4.5	3	3	4	4	4	3.75	3	4	4	3	3
1395	2	51	1	4	2	2	2	2	2	1	1	1	1	0	0	0	0	3	4	4	2	4	4	4	5	4	5	5	41	4	4	4	4	4	4	4	4	4	2	4	4	4	4	4	4	4	4	4	4
1396	1	41	5	4	2	2	2	1	2	1	0	1	1	1	0	1	0	4	4	3	2	3	3	3	3	4	3	3	31	4	4	4	4	3	3	3	3	3.5	3	4	4	2	2	3	3	3	3	2	3
1403	2	47	8	3	2	2	7	2	2	1	1	0	1	1	0	0	0	3	3	2	3	3	4	4	4	3	4	4	34	4	4	4	4	4	4	5	5	4.25	3	2	4	2	2	2.5	3	4	2	4	4
1404	2	40	7	4	2	2	7	2	2	1	1	0	0	1	0	0	1	3	4	3	3	3	2	3	3	3	4	4	32	4	4	4	4	3	4	4	4	3.875	3	4	4	3	1	3	4	3	3	2	3
1405	2	22	1	4	1	1	7	1	3	1	2	2	2	2	2	2	0	12	3	2	3	3	4	4	2	3	2	3	29	4	4	4	4	3	4	4	4	3.875	2	3	3	3	3	3	3	2	2	3	2
1406	1	23	8	3	1	1	7	2	2	1	0	0	0	0	0	0	0	0	2	2	3	3	4	3	4	3	3	4	31	5	5	5	5	4	5	5	5	4.875	3	5	4	3	2	3.5	4	4	4	3	3
1408	2	33	4	4	1	1	2	2	2	1	0	0	0	0	0	0	0	0	2	2	2	3	3	2	3	2	3	3	25	4	4	4	4	2	2	4	4	3.5	2	3	3	1	1	2	3	2	4	2	3
1410	2	26	1	4	1	1	2	2	2	2	1	0	2	1	0	0	0	4	2	3	3	2	4	3	4	3	4	4	32	4	4	4	4	3	3	4	4	3.75	3	4	4	3	3	3.5	3	2	3	3	3
1411	1	31	15	4	1	1	5	1	3	1	0	0	0	0	0	0	0	0	3	3	3	3	3	3	3	3	3	3	30	3	3	3	3	3	3	3	3	3	3	3	3	3	3	3	3	3	3	3	3
1413	2	61	8	4	2	2	7	2	3	1	0	0	1	0	0	0	0	1	4	2	4	3	3	3	4	4	4	4	35	5	5	5	5	3	3	4	4	4.25	3	4	5	4	4	4.25	3	3	4	3	4
1415	1	41	10	4	1	1	5	2	2	1	1	1	1	1	1	0	0	5	3	3	3	3	3	3	3	3	3	3	30	4	4	4	4	3	3	4	4	3.75	3	3	3	3	3	3	3	3	3	3	3
1416	2	55	8	4	2	2	2	2	2	1	0	0	0	0	0	0	0	0	3	4	4	3	3	4	3	2	4	3	33	5	5	5	4	3	3	4	4	4.125	3	3	4	3	3	3.25	3	3	3	3	3
1417	2	57	8	4	2	2	3	2	3	2	1	1	1	1	1	1	0	6	3	2	3	3	3	3	4	3	4	4	32	5	4	4	4	4	4	5	4	4.25	3	4	4	3	1	3	3	3	3	3	3
1419	2	49	1	4	2	2	7	2	3	1	1	1	1	1	1	1	0	6	3	2	3	3	3	3	4	2	4	3	30	5	5	5	5	3	5	5	5	4.75	3	3	4	4	3	3.5	3	3	3	3	3
1420	1	35	8	4	2	2	2	2	2	1	0	0	1	0	0	1	0	2	4	2	4	3	4	4	4	3	5	4	37	5	5	5	5	3	4	4	4	4.375	2	4	5	2	1	3	4	4	4	4	4
1422	2	25	8	4	1	1	2	2	2	1	0	0	2	0	0	0	0	2	2	2	4	3	4	2	5	4	5	4	35	5	5	5	5	3	3	5	5	4.5	3	4	4	3	2	3.25	4	2	3	1	3
1423	2	44	1	4	2	1	7	2	2	1	1	0	1	0	0	0	0	2	2	2	3	2	3	2	3	2	4	4	27	4	4	4	3	1	2	4	5	3.375	3	3	3	3	2	2.75	2	1	2	3	3
1425	2	47	8	4	2	2	7	3	2	1	1	1	1	1	1	1	1	7	2	1	3	2	3	4	4	2	3	3	27	5	5	5	5	4	4	4	4	4.5	3	4	3	3	1	2.75	3	2	3	2	2
1427	2	41	4	4	1	2	7	1	2	1	1	1	1	1	0	1	1	6	3	2	3	2	1	3	2	2	2	2	22	4	4	4	4	4	4	5	5	4.25	2	2	3	2	1	2	3	3	2	2	3
1429	2	20	1	3	1	1	7	1	3	1	0	1	2	2	0	1	0	6	2	3	2	2	2	3	2	2	3	3	24	4	4	4	4	4	4	3	4	3.875	3	4	4	4	4	4	4	4	4	4	4
1431	2	59	4	3	2	2	6	1	1	1	1	1	1	1	0	1	0	5	4	4	2	3	3	4	2	4	4	4	34	5	5	4	4	2	4	4	4	4	3	3	4	3	3	3.25	3	3	3	2	3
1432	2	50	8	4	1	1	1	1	2	1	1	1	1	1	0	0	0	4	4	4	3	3	4	3	3	4	3	4	35	4	4	4	4	3	3	4	4	3.75	2	4	4	4	1	3.25	3	3	3	4	3
1433	2	39	7	4	2	2	2	2	2	1	1	1	2	2	1	2	1	10	3	2	4	3	3	2	2	2	4	3	28	4	4	4	4	5	4	5	4	4.25	3	2	3	2	1	2	3	3	2	2	3
1434	1	35	1	4	1	1	7	2	2	1	0	0	0	0	0	0	0	0	4	4	4	4	4	2	4	4	4	4	38	4	4	4	4	2	2	3	3	3.25	3	4	4	3	3	3.5	3	3	3	3	3
1435	2	55	1	4	1	1	7	2	2	1	1	1	1	1	1	1	1	7	4	3	3	4	4	4	4	4	4	4	38	5	5	5	5	5	4	4	4	4.625	2	4	4	4	4	4	4	3	4	4	4
1437	1	24	4	3	1	1	2	1	3	1	0	1	1	3	0	1	0	6	1	5	1	2	5	5	4	4	2	5	34	5	5	5	5	1	1	5	5	4	3	5	2	1	1	2.25	1	1	1	1	1
1438	2	52	7	3	2	2	7	2	2	2	1	1	1	1	0	0	0	4	3	3	4	3	3	3	3	3	4	3	32	4	4	4	4	4	4	4	4	4	3	3	3	3	3	3	3	3	3	3	3
1443	2	19	8	3	1	1	7	2	2	1	1	2	1	1	2	2	2	11	4	3	3	4	4	5	2	4	3	3	35	4	3	3	4	4	5	4	4	3.875	3	3	4	4	3	3.5	4	3	4	4	3
1444	1	40	14	5	1	1	2	2	2	1	1	0	1	1	0	0	1	4	4	2	3	3	4	4	3	4	4	1	32	4	4	4	4	3	3	5	3	3.75	3	1	2	4	3	2.5	3	2	4	3	1
1445	2	52	10	3	1	1	3	2	2	1	0	0	0	0	0	0	0	0	4	4	3	5	4	2	3	4	3	4	36	4	4	4	4	2	2	4	4	3.5	1	5	5	4	3	4.25	4	2	4	3	3
1448	2	51	14	3	2	2	7	2	2	1	1	1	1	0	0	0	0	3	5	4	4	3	4	4	3	2	3	3	35	4	3	3	3	4	3	3	2	3.125	2	3	4	3	1	2.75	3	3	3	2	3
1451	1	29	1	3	1	1	7	1	2	2	1	0	1	0	0	1	1	4	2	2	4	2	2	2	2	2	4	2	24	5	5	5	5	5	2	4	5	4.5	3	4	2	2	1	2.25	3	2	2	2	2
1452	2	28	16	4	1	1	3	1	2	1	0	0	1	0	0	0	0	1	3	2	4	3	4	2	3	2	4	3	30	5	5	5	5	4	4	4	3	4.375	3	3	3	3	3	3	3	3	3	3	3
1454	2	29	8	4	1	1	3	2	2	1	0	0	1	0	0	0	0	1	3	3	3	3	3	3	3	3	3	3	30	4	4	4	4	4	4	4	4	4	3	2	4	2	2	2.5	3	3	3	3	3
1455	2	51	7	4	2	1	2	1	2	1	1	1	1	0	0	1	0	4	4	3	3	4	4	5	3	2	5	4	37	5	5	5	5	4	5	5	5	4.875	3	3	3	4	3	3.25	4	4	4	2	3
1456	1	27	8	4	1	1	2	2	2	1	1	1	1	1	1	1	1	7	4	3	3	3	3	3	3	3	3	3	31	5	4	4	4	4	4	4	4	4.125	3	5	4	2	2	3.25	3	3	3	3	3
1458	2	35	15	4	2	2	2	2	3	1	0	0	0	0	0	0	0	0	2	2	4	3	3	2	4	3	5	4	32	5	5	4	4	2	4	4	4	4	3	4	4	2	2	3	3	3	3	3	2
1461	2	26	2	4	1	1	1	3	2	1	0	1	3	1	0	3	0	8	4	2	3	2	3	4	4	3	5	5	35	5	5	5	5	5	4	5	5	4.875	1	2	1	1	1	1.25	2	1	2	1	3
1462	2	34	17	4	2	2	2	1	1	1	2	2	1	2	2	1	2	12	3	4	3	2	3	4	3	3	2	3	30	3	4	3	4	4	3	3	3	3.375	3	3	3	4	3	3.25	4	4	4	3	4
1463	2	26	12	4	2	1	7	2	2	1	1	0	1	0	0	1	0	3	4	4	2	4	4	3	2	4	2	4	33	4	4	4	4	2	3	4	4	3.625	3	2	2	2	2	2	3	2	3	2	2
1465	1	29	8	4	2	1	1	2	2	1	1	1	1	0	1	1	1	6	3	2	2	2	3	2	4	3	4	4	29	4	4	4	4	3	3	4	4	3.75	3	2	4	3	1	2.5	2	3	3	2	2
1466	2	33	8	5	1	1	1	2	2	1	0	1	1	1	0	1	0	4	2	2	2	2	4	3	4	2	3	4	28	4	4	4	3	3	3	4	4	3.625	2	2	2	2	2	2	2	2	2	2	2
1469	2	53	4	3	2	2	7	2	2	1	1	1	1	1	0	0	0	4	4	4	3	4	4	4	4	3	4	4	38	4	4	4	4	3	3	4	4	3.75	3	3	4	4	3	3.5	3	3	3	3	3
1470	1	55	2	4	2	2	2	2	3	2	0	0	0	0	0	0	0	0	4	2	4	2	3	4	4	2	5	5	35	5	5	5	4	2	4	5	4	4.25	3	4	4	2	1	2.75	3	3	2	3	2
1471	1	27	8	4	1	1	7	1	2	1	1	0	2	1	1	2	1	8	3	2	4	2	3	2	2	2	4	3	27	4	4	4	4	3	3	4	4	3.75	2	4	4	2	3	3.25	3	3	4	3	3
1472	1	37	15	4	2	2	1	2	2	1	0	0	0	0	0	0	0	0	4	4	2	3	4	3	3	4	2	4	33	4	4	4	3	3	3	3	4	3.5	3	3	3	3	3	3	3	3	3	4	3
1475	1	42	13	5	2	2	3	2	3	1	1	1	2	3	2	2	1	12	5	4	3	3	4	3	3	2	5	5	37	5	5	5	5	3	4	5	5	4.625	3	4	5	5	5	4.75	5	4	5	5	4
1476	2	29	8	4	1	1	7	1	1	2	0	0	1	0	0	1	0	2	3	2	3	2	3	2	2	2	2	3	24	4	4	4	4	2	2	2	4	3.25	3	2	2	3	3	2.5	3	3	3	3	2
1478	1	40	4	4	2	2	2	2	2	1	2	2	1	1	1	1	1	9	3	3	3	3	3	3	3	3	3	3	30	4	4	4	4	4	3	5	4	4	2	3	3	3	3	3	3	3	3	3	3
1479	2	29	1	4	1	1	2	2	2	1	1	1	1	0	0	0	0	3	3	3	3	3	3	3	3	2	3	3	29	4	4	4	4	3	4	3	4	3.75	2	3	3	3	2	2.75	3	2	3	3	3
1480	1	41	12	4	2	2	2	2	3	1	0	0	0	0	0	0	0	0	4	4	4	4	3	3	4	4	4	4	38	4	4	4	4	2	2	3	4	3.375	3	4	4	3	3	3.5	4	4	4	4	4
1481	2	29	1	4	1	1	2	2	2	1	1	0	1	1	0	1	0	4	4	3	4	2	4	2	4	2	4	4	33	4	4	4	4	4	4	4	4	4	3	4	4	4	4	4	4	4	4	4	4
1485	2	22	8	4	1	1	2	1	2	1	1	2	3	2	0	0	1	9	2	2	3	2	4	4	2	3	3	3	28	5	5	5	5	4	4	4	5	4.625	3	4	4	3	3	3.5	3	3	3	3	3
1486	1	26	8	4	1	1	2	2	3	1	0	0	0	0	0	0	0	0	4	4	4	3	4	3	3	3	4	4	36	4	4	4	4	3	2	3	3	3.375	3	4	3	3	3	3.25	3	3	3	3	3
1487	2	60	8	4	2	2	7	1	2	2	1	0	0	0	0	1	0	2	4	4	2	4	4	4	2	4	2	4	34	5	5	5	5	3	3	5	5	4.5	3	4	4	3	3	3.5	2	3	3	3	3
1488	2	52	8	4	2	2	1	2	2	1	0	0	0	0	0	0	0	0	2	3	3	4	3	4	3	3	5	5	35	5	4	4	3	2	2	5	4	3.625	2	2	3	2	1	2	2	2	2	3	3
1489	2	44	1	4	1	1	1	2	2	1	0	1	1	1	0	0	1	4	3	3	4	3	3	2	3	3	3	3	30	4	4	4	4	4	3	4	4	3.875	2	4	4	4	4	4	3	3	3	3	3
1490	2	66	13	4	2	1	4	1	3	1	0	0	0	0	0	0	0	0	3	3	4	3	3	3	4	3	4	3	33	4	4	4	4	3	3	4	3	3.625	3	4	4	3	3	3.5	4	4	4	4	3
1491	2	25	1	4	1	1	7	1	2	1	1	1	3	2	1	1	1	10	2	2	3	2	3	4	2	2	3	2	25	4	4	4	3	3	3	4	5	3.75	3	4	4	4	2	3.5	3	2	3	4	2
1492	1	25	8	3	1	1	5	2	3	1	1	1	2	1	0	3	2	10	4	2	2	4	4	5	2	3	4	1	31	5	5	5	5	4	4	5	5	4.75	3	4	4	3	1	3	3	2	3	5	4
1493	1	36	4	5	2	2	1	2	2	1	1	1	2	1	0	2	0	7	2	2	3	2	4	4	4	3	3	3	30	4	4	4	4	2	3	4	4	3.625	3	4	4	2	1	2.75	3	3	3	2	3
1494	2	23	10	4	1	1	7	2	1	1	1	1	2	0	0	1	0	5	3	4	2	3	5	4	3	3	4	5	36	5	5	5	5	3	3	4	5	4.375	2	3	4	2	2	2.75	3	2	3	2	2
1496	1	19	1	3	1	1	7	1	2	1	1	0	1	0	0	1	0	3	4	3	3	2	4	2	4	2	4	4	32	5	5	5	5	4	2	2	5	4.125	3	4	4	3	2	3.25	4	3	4	4	4
1498	2	33	1	4	2	2	2	2	3	1	1	1	1	0	0	0	1	4	3	3	4	2	4	2	4	3	4	3	32	5	5	5	5	3	4	3	4	4.25	3	4	4	4	4	4	4	4	4	3	3
1499	1	35	8	4	1	1	3	1	2	1	0	0	0	0	0	0	0	0	3	3	2	3	3	3	3	4	3	4	31	4	4	4	4	3	3	4	3	3.625	2	2	2	2	1	1.75	3	3	2	3	3
1503	2	65	8	3	2	2	3	2	2	1	1	1	1	1	1	1	1	7	3	3	3	3	3	3	3	3	3	3	30	3	3	3	3	3	3	3	3	3	3	3	3	3	3	3	3	3	3	3	3
1506	2	52	3	4	2	2	3	2	2	1	1	1	1	1	0	0	0	4	3	2	4	3	4	4	4	4	4	4	36	5	5	5	5	4	4	5	5	4.75	3	4	4	4	3	3.75	2	3	3	3	3
1508	2	29	8	4	2	2	3	2	2	2	1	1	1	1	1	2	2	9	3	2	3	2	3	4	2	2	3	3	27	5	5	5	5	5	5	5	5	5	3	3	4	3	3	3.25	3	4	3	3	3
1509	1	61	12	4	2	2	2	1	1	1	0	1	1	0	0	1	0	3	3	2	4	3	2	4	4	4	3	3	32	5	4	4	4	2	2	4	4	3.625	2	3	4	3	2	3	3	2	2	3	2
1510	2	21	12	3	1	1	7	1	3	2	0	0	0	0	0	0	0	0	4	4	1	2	3	2	2	3	2	3	26	5	5	5	5	4	2	4	4	4.25	4	4	5	5	3	4.25	3	3	3	3	3
1516	1	26	16	4	1	1	7	2	2	1	1	2	2	1	1	0	2	9	3	2	2	2	1	3	2	2	1	3	21	5	5	4	4	5	5	4	3	4.375	3	4	4	3	1	3	4	3	3	2	3
1519	2	60	8	4	2	2	7	2	2	1	1	1	1	1	1	1	0	6	4	3	3	3	3	3	3	3	3	3	31	5	5	5	5	4	4	4	4	4.5	3	3	4	4	3	3.5	3	3	3	3	3
1520	2	49	8	4	2	2	7	3	3	1	0	0	1	0	0	1	0	2	4	3	4	4	4	3	4	3	4	4	37	4	4	4	4	3	4	4	4	3.875	2	3	3	3	3	3	3	3	3	3	3
1522	2	53	2	3	2	2	7	2	1	1	1	1	1	1	1	0	1	6	3	3	4	2	2	4	3	3	3	3	30	4	4	4	4	4	4	3	4	3.875	2	3	3	3	3	3	3	2	3	2	2
1524	2	63	9	1	2	2	7	1	2	2	1	1	2	1	1	1	1	8	3	3	2	3	2	3	3	3	3	3	28	4	4	4	4	3	3	3	4	3.625	2	3	3	3	3	3	3	3	3	3	3
1525	2	41	1	3	1	1	2	1	2	1	1	1	1	1	1	1	0	6	3	3	3	2	3	4	3	2	3	3	29	5	5	5	5	4	4	5	4	4.625	2	3	3	3	3	3	3	3	3	3	3
1526	2	28	7	4	1	1	7	1	2	1	0	0	0	0	0	1	0	1	2	2	2	2	3	3	2	2	3	3	24	4	4	4	4	3	3	4	4	3.75	2	3	3	3	3	3	3	2	2	3	3
1527	2	62	8	4	2	2	7	2	2	1	1	0	1	0	0	0	0	2	4	3	4	3	4	4	3	4	4	4	37	5	5	5	4	3	3	4	5	4.25	2	4	5	3	4	4	3	4	4	4	3
1528	1	47	5	3	2	2	6	2	2	1	3	2	1	0	3	3	3	15	4	4	3	5	4	5	1	4	1	5	36	4	5	4	3	5	5	4	4	4.25	3	4	4	3	4	3.75	5	4	5	3	5
1529	2	28	2	4	1	1	3	2	2	1	1	1	1	1	1	2	1	8	3	2	3	3	4	3	3	2	3	3	29	4	4	4	4	4	4	4	4	4	3	3	3	3	3	3	3	3	3	3	3
1531	2	43	8	4	2	2	7	2	3	1	1	1	1	0	0	1	1	5	4	2	4	3	3	3	4	3	4	3	33	4	4	4	4	3	3	4	3	3.625	3	3	3	3	3	3	3	2	3	3	3
1532	2	38	8	3	2	2	7	1	2	1	3	2	2	2	0	3	0	12	3	2	4	3	3	3	3	4	4	4	33	5	5	5	5	5	4	5	4	4.75	2	5	5	3	3	4	2	4	2	3	3
1533	2	54	10	4	2	2	2	2	2	1	1	1	1	1	1	0	0	5	3	3	4	3	4	3	3	2	4	4	33	5	5	4	4	3	3	3	4	3.875	3	4	4	4	4	4	4	4	4	3	4
1534	1	29	8	4	1	1	2	2	3	1	0	0	0	0	0	0	0	0	4	4	4	3	4	1	4	2	5	5	36	4	4	4	4	2	2	4	3	3.375	3	4	4	1	1	2.5	1	1	1	4	3
1535	1	30	2	3	1	1	7	1	2	1	0	0	0	0	0	0	0	0	2	3	2	4	3	2	2	5	2	4	29	4	4	4	4	3	4	5	4	4	2	3	3	4	2	3	3	3	2	2	3
1536	1	26	5	5	1	1	7	2	2	1	2	1	3	3	3	2	3	17	4	3	2	4	5	4	2	4	3	5	36	4	5	5	4	2	4	4	4	4	3	5	4	3	4	4	1	2	2	2	1
1537	2	46	5	4	2	2	7	2	2	2	1	1	1	0	0	0	0	3	3	2	4	3	4	2	4	3	4	4	33	4	4	4	5	2	4	3	4	3.75	3	4	4	3	2	3.25	3	3	2	3	3
1538	2	44	5	2	2	1	7	1	1	2	0	3	3	3	0	0	3	12	1	3	2	1	4	1	1	1	1	1	16	1	1	1	1	1	1	3	1	1.25	1	3	3	3	3	3	3	3	3	3	3
1542	2	41	8	4	2	2	2	1	1	2	1	1	1	1	1	0	1	6	3	3	2	3	4	4	4	3	4	4	34	5	4	5	4	4	4	5	4	4.375	3	4	4	3	2	3.25	3	3	3	3	3
1544	2	42	13	4	2	2	2	2	2	1	0	0	1	0	0	1	0	2	3	2	4	2	3	3	3	3	3	3	29	4	4	4	4	4	4	4	3	3.875	3	3	3	2	2	2.5	3	3	3	2	2
1546	1	28	8	4	2	1	6	2	2	2	1	0	1	1	0	1	0	4	3	2	4	3	4	4	4	3	3	4	34	4	3	3	3	2	2	4	3	3	2	5	4	2	1	3	2	3	2	2	3
1547	2	25	1	4	1	1	2	2	2	1	1	0	1	0	0	1	0	3	4	4	4	4	4	2	4	3	4	4	37	4	4	4	4	3	4	4	4	3.875	2	3	4	3	2	3	3	2	3	3	3
1550	2	36	15	4	2	2	7	2	3	1	0	0	0	0	0	1	0	1	3	3	4	3	2	3	4	2	3	3	30	4	3	3	3	2	2	4	3	3	3	2	3	2	2	2.25	2	3	2	2	2
1552	1	37	4	4	2	1	6	1	1	1	1	0	0	1	0	1	0	3	3	3	3	3	3	2	3	4	3	5	32	4	4	4	4	3	3	4	3	3.625	3	3	3	3	2	2.75	3	2	4	3	3
1556	2	62	2	5	2	2	1	2	2	1	1	1	1	1	0	1	1	6	4	3	4	3	4	4	4	3	4	4	37	5	5	5	5	4	4	4	4	4.5	3	4	4	3	4	3.75	4	3	4	3	4
1557	2	41	15	4	2	2	7	2	2	2	1	0	0	0	0	0	0	1	3	3	4	3	3	4	5	3	5	5	38	4	4	4	4	4	4	4	4	4	3	4	4	2	1	2.75	2	3	3	2	2
1560	2	42	8	4	2	1	7	2	2	1	0	1	1	0	0	0	0	2	3	2	4	2	3	3	3	2	3	4	29	4	4	4	4	3	2	4	4	3.625	2	4	4	2	2	3	4	3	3	3	3
1562	2	23	3	4	1	1	7	1	2	1	1	1	2	1	1	0	1	7	2	2	3	2	3	4	2	2	1	1	22	5	5	5	5	4	4	4	5	4.625	3	3	4	3	3	3.25	4	4	3	3	3
1563	1	27	1	4	1	1	3	2	2	1	2	1	1	2	2	2	2	12	3	2	2	3	3	4	2	4	3	3	29	5	4	4	3	3	4	4	3	3.75	2	4	4	3	4	3.75	3	4	4	2	3
1564	2	47	16	4	2	2	7	2	2	1	0	0	0	0	0	1	0	1	4	3	3	4	4	3	3	3	3	4	34	3	3	3	3	3	3	3	3	3	2	3	3	3	3	3	3	3	3	4	4
1565	2	26	4	4	2	1	7	3	2	1	0	0	1	0	0	3	0	4	3	1	4	2	5	5	4	1	5	3	33	5	5	5	5	5	4	3	5	4.625	2	4	4	2	4	3.5	3	4	2	1	3
1567	2	48	1	4	2	2	7	2	3	1	1	0	1	1	0	0	1	4	4	2	4	4	4	2	4	2	4	4	34	5	5	5	5	4	4	5	5	4.75	3	5	4	4	3	4	3	4	3	3	4
1568	1	22	1	4	1	1	7	2	2	1	1	0	0	0	0	1	0	2	4	4	3	4	4	2	3	4	5	5	38	5	4	4	4	4	4	5	3	4.125	3	4	4	2	1	2.75	3	4	2	3	3
1572	2	35	8	3	1	1	3	2	2	1	0	0	0	0	0	1	0	1	4	4	3	4	4	3	4	3	5	4	38	4	4	4	4	2	3	4	3	3.5	3	4	3	2	1	2.5	3	2	3	3	3
1573	2	46	11	4	1	1	2	2	3	1	2	0	1	0	0	1	0	4	5	4	4	4	3	3	4	3	4	5	39	5	5	5	5	2	4	4	5	4.375	3	4	4	3	3	3.5	4	4	4	4	4
1574	2	23	11	3	1	1	7	2	2	1	0	0	0	0	0	1	0	1	3	3	2	3	4	4	3	3	4	4	33	5	5	5	5	3	2	4	4	4.125	3	2	3	3	2	2.5	3	3	2	2	2
1575	1	29	1	4	1	1	2	2	1	1	0	0	0	0	0	1	0	1	4	4	5	3	5	3	4	4	4	4	40	5	5	5	5	2	3	4	5	4.25	2	1	3	1	1	1.5	1	1	1	1	1
1576	1	31	8	4	1	1	2	2	3	1	1	1	1	0	0	0	1	4	3	3	2	4	5	3	3	4	4	2	33	4	4	4	4	2	3	4	4	3.625	2	3	4	4	2	3.25	3	4	4	2	2
1579	2	19	2	3	1	1	2	3	3	1	0	0	0	0	0	0	0	0	3	3	4	2	4	2	4	4	4	5	35	5	5	5	5	5	5	5	5	5	4	4	4	4	4	4	4	4	4	4	4
1580	1	67	6	5	2	2	1	1	2	1	1	1	2	2	1	1	2	10	2	2	3	2	2	3	2	4	2	3	25	5	5	5	4	4	3	3	4	4.125	2	3	4	2	1	2.5	1	2	3	3	2
1582	1	48	10	5	2	2	1	1	2	1	0	0	0	0	0	0	0	0	4	4	4	4	4	4	4	4	4	4	40	4	4	4	4	2	4	4	4	3.75	3	4	4	4	4	4	3	4	4	3	4
1584	2	53	8	4	2	2	7	2	1	1	1	1	1	0	1	0	0	4	4	4	3	3	4	3	4	4	4	4	37	4	4	4	4	3	4	4	4	3.875	3	2	2	1	3	2	3	3	3	3	3
1587	1	23	8	4	1	1	7	1	3	1	0	0	0	0	0	0	0	0	5	5	5	5	5	5	5	5	5	5	50	5	5	5	5	3	5	5	5	4.75	2	5	5	5	5	5	5	5	5	5	5
1590	1	29	4	3	1	1	6	1	2	1	1	0	1	0	0	0	0	2	4	3	2	4	3	1	3	4	3	3	30	4	4	4	3	2	3	4	4	3.5	2	4	4	2	1	2.75	3	2	3	3	2
1593	2	29	8	4	1	1	2	3	1	1	2	3	3	1	0	1	0	10	2	1	3	1	5	1	2	1	3	3	22	5	5	5	5	2	2	4	5	4.125	3	2	4	3	1	2.5	1	3	1	1	1
1594	1	39	11	3	1	1	5	2	2	1	1	1	0	1	1	1	1	6	4	3	3	3	3	2	3	3	3	4	31	5	5	5	5	3	4	4	3	4.25	3	3	3	3	3	3	3	3	3	3	4
1596	1	29	3	4	1	1	6	2	2	1	0	0	0	0	0	0	0	0	3	3	2	3	4	3	3	3	2	3	29	3	4	4	4	4	3	4	3	3.625	3	4	4	4	4	4	4	4	4	4	4
1597	1	50	11	5	2	2	2	2	2	1	1	1	1	1	0	1	0	5	4	2	4	3	3	5	3	1	3	3	31	5	5	5	5	5	5	5	5	5	2	3	3	3	3	3	3	3	3	3	3
1599	1	33	4	4	1	1	7	1	3	1	1	1	1	0	0	1	0	4	2	2	2	3	3	3	2	3	3	3	26	4	4	4	3	3	3	4	3	3.5	2	3	4	3	2	3	3	3	3	3	3
1600	1	53	11	3	2	2	2	2	1	1	0	1	1	0	1	0	0	3	3	3	4	3	4	3	2	4	2	4	32	4	4	4	4	3	3	4	3	3.625	3	2	3	2	2	2.25	2	2	2	2	1
1602	2	24	8	4	1	1	6	1	2	2	1	2	1	2	1	0	1	8	2	2	3	2	3	2	3	2	3	3	25	3	3	4	3	3	3	3	2	3	3	3	2	3	3	2.75	3	2	3	4	3
1604	2	50	8	3	2	2	7	2	2	1	1	1	2	1	1	2	1	9	3	2	4	2	3	2	4	1	4	4	29	4	4	4	4	2	2	2	3	3.125	3	4	4	4	2	3.5	4	3	3	3	3
1606	1	37	4	2	1	1	2	2	2	1	0	0	0	0	0	0	0	0	3	3	3	2	3	2	3	2	3	2	26	5	5	5	5	3	3	4	5	4.375	3	4	4	3	2	3.25	2	3	3	2	2
1607	1	44	14	3	2	2	6	2	2	1	0	0	0	0	0	0	0	0	3	3	3	3	3	3	3	3	3	3	30	4	4	4	4	4	4	4	4	4	3	3	3	3	3	3	3	3	3	3	3
1608	1	44	4	4	2	2	2	2	2	1	0	0	0	0	0	0	0	0	3	3	3	3	3	3	3	3	3	3	30	4	4	4	4	2	3	3	4	3.5	2	3	3	3	3	3	3	3	3	3	3
1610	1	25	1	4	1	1	7	1	2	1	0	1	1	1	0	0	0	3	3	4	4	3	4	3	4	3	4	3	35	4	4	4	4	3	4	4	4	3.875	3	3	4	4	3	3.5	4	4	4	2	3
1611	2	48	9	4	2	2	2	2	3	1	0	0	1	0	0	1	0	2	3	3	3	3	4	4	3	3	3	3	32	4	4	4	4	4	4	4	4	4	2	3	3	3	3	3	3	3	3	3	3
1613	1	23	1	3	1	1	7	1	2	2	0	2	0	0	0	0	0	2	4	4	4	4	4	3	4	4	4	4	39	4	4	4	3	2	4	4	4	3.625	2	3	3	3	3	3	3	3	3	3	2
1615	1	32	12	4	1	1	2	2	3	1	1	0	1	0	0	1	0	3	3	4	3	3	4	3	4	3	4	4	35	5	5	5	5	4	5	4	5	4.75	3	3	3	3	3	3	2	3	2	3	3
1616	2	47	8	4	2	2	7	2	3	1	1	1	0	0	0	1	0	3	3	2	4	3	4	2	4	4	4	4	34	4	4	4	4	4	4	4	3	3.875	3	4	4	3	2	3.25	3	3	3	4	4
1620	1	30	8	3	1	1	7	1	2	1	0	0	0	0	0	0	0	0	4	4	4	4	4	4	2	3	5	5	39	5	5	5	4	2	2	2	3	3.5	3	4	4	3	3	3.5	4	3	4	4	3
1623	1	19	8	3	1	1	7	2	2	1	2	1	1	2	2	2	1	11	3	3	3	3	3	3	3	3	3	3	30	2	3	3	2	3	3	3	2	2.625	3	3	3	3	3	3	3	4	3	4	3
1625	1	23	8	4	1	1	7	2	3	1	0	1	1	0	0	1	0	3	3	4	4	2	4	4	2	3	2	2	30	1	1	1	1	1	1	1	1	1	4	4	4	4	4	4	4	1	4	4	4
1626	1	29	9	4	1	1	7	1	1	1	0	0	0	0	0	0	0	0	3	2	3	3	3	4	2	4	3	3	30	3	4	4	3	3	3	3	3	3.25	2	3	3	3	2	2.75	3	2	3	3	2
1631	1	36	8	4	2	2	1	2	2	1	0	1	1	0	0	0	0	2	3	3	2	4	4	2	3	3	3	4	31	4	4	4	4	3	3	4	4	3.75	2	3	3	3	3	3	3	3	3	3	3
1633	1	36	8	4	2	2	2	1	1	1	1	0	2	1	0	1	1	6	4	2	4	4	4	3	4	3	4	4	36	4	4	4	4	2	2	4	2	3.25	3	4	4	1	1	2.5	4	3	4	2	3
1635	2	28	2	4	1	1	2	1	1	1	1	0	0	0	0	1	0	2	3	4	4	4	4	4	3	2	4	2	34	5	5	5	5	2	3	4	3	4	2	4	4	1	1	2.5	3	3	3	2	3
1636	2	31	8	3	1	1	1	2	2	1	2	3	3	0	0	1	0	9	2	2	3	3	3	3	5	4	4	4	33	5	5	5	5	4	4	5	5	4.75	3	1	1	1	1	1	1	1	1	1	1
1640	2	54	8	4	1	1	7	1	1	1	3	2	2	1	1	0	2	11	4	2	2	3	2	2	4	2	4	4	29	5	5	5	5	4	4	5	4	4.625	3	4	4	3	3	3.5	4	3	4	4	3
1642	2	31	1	4	1	1	2	2	2	1	1	0	1	0	0	0	0	2	4	3	3	4	3	2	3	4	3	4	33	4	4	4	4	2	3	4	4	3.625	2	4	4	3	2	3.25	3	3	4	3	3
1648	1	25	13	3	1	1	7	2	2	1	0	0	1	0	0	1	0	2	4	3	3	4	4	3	3	3	4	4	35	4	4	4	4	3	3	4	4	3.75	3	4	4	3	1	3	4	3	3	3	4
1650	2	47	1	5	2	2	2	2	2	1	1	0	1	1	0	1	0	4	4	3	2	5	4	5	5	3	5	5	41	5	5	5	5	3	5	5	5	4.75	2	3	3	3	2	2.75	4	3	3	3	3
1652	2	40	1	4	2	1	2	2	2	2	3	3	3	3	3	3	3	21	2	2	2	2	1	5	1	2	1	2	20	4	4	4	4	3	3	4	4	3.75	2	4	5	2	1	3	2	3	3	3	3
1658	2	37	14	4	2	2	7	2	2	1	1	0	1	0	0	1	0	3	4	3	2	3	4	4	2	2	5	5	34	5	5	5	2	2	5	5	2	3.875	3	3	4	1	5	3.25	3	4	3	2	3
1660	1	48	12	5	1	1	1	1	2	2	0	0	0	0	0	1	0	1	4	4	3	3	4	3	4	3	4	4	36	4	4	5	4	2	3	5	4	3.875	3	5	4	4	4	4.25	3	3	3	4	3
1661	2	56	13	4	2	2	1	2	2	1	0	0	0	0	0	0	0	0	4	3	3	4	4	4	4	3	4	4	37	4	4	4	4	3	3	4	3	3.625	3	3	3	3	3	3	3	3	3	3	3
1665	1	20	8	3	1	1	7	1	2	1	1	1	1	1	1	2	0	7	4	4	3	1	4	3	3	3	3	3	31	4	4	4	4	2	4	3	4	3.625	3	4	4	3	1	3	3	4	4	3	4
1667	1	38	8	3	1	2	3	3	3	1	0	0	0	0	0	0	0	0	3	4	4	3	4	4	4	4	4	4	38	4	4	4	4	2	4	2	4	3.5	3	4	3	3	1	2.75	3	2	3	4	3
1670	2	40	8	4	2	2	2	1	2	1	1	1	1	0	0	1	0	4	3	3	3	3	3	3	3	3	3	3	30	3	3	3	3	3	3	3	3	3	2	3	3	3	3	3	3	2	2	2	2
1678	1	63	6	5	2	2	1	2	2	1	2	1	0	1	0	0	0	4	3	2	3	4	4	4	4	4	5	4	37	4	4	4	4	2	3	4	4	3.625	3	4	4	3	2	3.25	3	4	3	3	3
1680	2	34	1	5	2	2	2	2	3	1	1	0	0	0	0	0	0	1	4	3	4	3	5	4	2	4	5	4	38	5	5	5	5	3	4	4	4	4.375	3	3	4	2	1	2.5	4	4	4	4	4
1682	2	40	6	3	2	2	7	1	2	1	1	0	1	0	0	1	0	3	3	2	3	3	3	4	3	2	3	4	30	4	4	4	4	3	3	4	4	3.75	3	3	4	2	2	2.75	3	2	3	2	3
1683	1	37	8	4	1	1	3	2	2	1	1	1	1	0	0	1	0	4	2	2	3	2	3	2	2	2	3	2	23	4	4	4	4	3	4	2	4	3.625	2	4	4	3	3	3.5	4	3	3	3	3
1685	1	42	12	5	2	2	1	2	2	1	0	1	0	0	0	0	0	1	4	3	4	4	4	3	4	4	4	4	38	4	4	4	4	3	4	4	3	3.75	3	4	5	4	2	3.75	4	3	4	4	3
1686	1	29	1	5	1	1	7	1	2	1	1	1	1	1	1	1	0	6	2	3	3	2	3	3	3	2	3	3	27	4	4	4	4	3	4	3	4	3.75	3	4	4	3	2	3.25	3	3	3	3	3
1688	1	21	1	5	1	1	6	3	3	1	1	2	1	2	2	1	1	10	3	3	2	4	4	3	4	2	3	3	31	3	3	3	4	4	3	2	3	3.125	3	4	2	3	2	2.75	2	3	2	2	1
1690	2	40	15	4	1	2	7	1	2	1	2	1	1	1	0	1	0	6	3	3	4	3	3	4	4	3	4	5	36	4	4	3	3	3	3	4	3	3.375	2	2	3	1	4	2.5	3	1	1	1	1
1693	1	22	14	3	1	1	7	2	3	2	0	1	1	0	0	0	0	2	4	4	4	3	4	4	4	4	4	4	39	5	4	4	5	4	4	5	4	4.375	3	3	4	2	3	3	3	4	2	2	2
1699	1	47	4	5	2	2	2	2	2	1	0	0	0	0	0	1	1	2	4	4	4	3	4	4	3	5	3	4	38	4	4	4	4	2	3	4	4	3.625	3	4	4	2	1	2.75	3	2	3	3	3
1702	2	42	15	4	2	1	2	1	2	1	0	0	0	0	0	0	0	0	3	3	4	4	4	4	4	3	4	3	36	5	5	5	5	3	3	4	4	4.25	3	2	4	4	1	2.75	2	3	2	2	3
1703	2	35	15	4	2	1	3	2	2	1	1	1	1	0	0	1	1	5	2	2	3	2	3	2	3	3	3	3	26	4	4	4	4	4	4	4	4	4	3	3	3	2	2	2.5	2	2	2	2	2
1704	2	30	8	4	1	1	2	2	3	1	0	0	0	0	0	0	0	0	4	2	4	3	4	3	4	2	4	4	34	5	4	4	4	2	4	4	3	3.75	3	4	5	2	2	3.25	4	3	4	3	3
1705	1	29	8	4	1	1	5	1	2	1	1	2	1	1	2	2	2	11	1	1	4	2	3	1	3	2	4	3	24	5	5	5	4	5	5	4	5	4.75	3	4	3	4	4	3.75	4	3	3	3	3
1710	1	38	8	3	2	2	1	2	3	1	0	1	1	0	0	0	0	2	5	3	2	4	5	4	3	2	3	3	34	5	5	5	5	3	5	5	5	4.75	3	5	5	5	5	5	5	5	5	5	5
1712	1	22	2	3	1	1	1	1	1	2	2	3	1	2	2	2	2	14	3	4	2	3	5	4	2	4	2	4	33	4	3	5	4	4	4	4	4	4	3	4	4	4	5	4.25	4	3	5	4	4
1714	1	24	13	3	1	1	7	1	3	1	1	1	1	1	0	0	0	4	3	3	3	3	4	4	3	3	4	4	34	5	5	5	5	3	4	4	3	4.25	3	4	4	4	2	3.5	4	4	3	4	4
1717	2	32	1	4	1	1	2	1	2	1	0	0	1	0	0	0	0	1	4	2	4	3	3	2	4	2	4	4	32	4	4	4	4	4	4	5	4	4.125	2	4	4	3	3	3.5	4	3	3	4	3
1721	2	33	14	4	1	1	3	2	3	1	0	0	0	0	0	1	0	1	3	2	3	2	2	2	3	2	3	4	26	4	4	4	4	3	2	4	4	3.625	2	1	3	3	2	2.25	3	2	2	2	1
1723	1	24	1	3	1	1	7	2	2	1	1	1	0	0	0	1	0	3	4	3	2	3	4	4	4	2	4	4	34	4	4	4	4	4	4	4	4	4	3	3	4	2	1	2.5	4	4	4	3	3
1724	1	29	1	4	1	1	2	2	3	1	0	0	0	0	0	0	0	0	4	4	3	3	4	4	1	4	2	5	34	4	4	4	4	3	4	4	4	3.875	3	4	3	4	4	3.75	3	3	3	3	4
1725	2	55	8	3	2	2	7	1	1	1	1	2	1	1	0	0	1	6	4	3	2	4	5	4	2	3	2	4	33	3	4	4	3	3	4	3	4	3.5	3	4	5	4	4	4.25	4	4	3	4	4
1727	2	43	11	4	2	2	2	2	2	1	2	1	1	0	0	2	1	7	4	2	3	4	4	3	4	3	4	4	35	4	4	4	4	4	4	4	4	4	3	3	4	2	2	2.75	2	3	2	2	3
1733	1	38	10	5	2	1	2	2	2	1	1	0	1	0	0	0	0	2	4	3	4	3	4	3	4	4	5	4	38	5	5	5	5	4	4	4	4	4.5	3	4	5	4	3	4	3	4	4	4	3
1735	2	58	10	3	1	1	3	1	2	1	0	0	0	0	0	0	0	0	3	3	3	4	3	4	3	3	5	5	36	5	5	5	3	3	3	5	4	4.125	3	4	4	3	3	3.5	3	4	3	3	4
1736	1	27	1	3	1	1	2	2	2	1	2	3	3	2	1	3	1	15	4	2	2	3	5	4	3	2	3	3	31	5	4	4	5	3	3	4	4	4	4	3	4	4	3	3.5	4	3	3	2	2
1738	1	26	11	3	1	1	7	2	2	1	1	0	0	0	0	1	0	2	3	2	4	3	3	2	3	2	4	3	29	4	4	4	4	3	4	3	5	3.875	3	5	4	3	3	3.75	3	2	3	3	3
1739	1	25	8	3	1	1	7	2	2	1	0	1	0	0	0	0	0	1	4	4	4	3	5	2	3	2	4	4	35	4	4	5	5	3	4	4	4	4.125	2	3	4	2	2	2.75	3	2	3	4	4
1741	2	50	3	4	2	2	1	2	2	1	1	1	1	1	0	1	0	5	3	2	4	2	3	4	4	3	5	5	35	5	5	5	3	4	3	4	5	4.25	2	4	4	2	2	3	2	2	2	3	3
1742	1	30	13	4	1	1	2	1	2	2	2	1	2	1	1	2	1	10	4	3	3	3	2	2	3	1	3	3	27	4	4	4	4	4	4	4	4	4	2	4	4	3	3	3.5	3	3	3	3	4
1745	2	26	11	4	1	1	2	1	1	2	0	1	2	2	2	2	2	11	3	3	3	4	4	3	3	2	4	4	33	5	5	5	5	5	5	5	5	5	3	3	3	3	3	3	3	3	3	3	3
1747	2	37	1	4	1	1	2	2	2	1	1	1	2	2	1	1	1	9	3	3	4	3	4	4	3	2	4	4	34	4	4	4	4	3	4	3	4	3.75	3	3	3	2	1	2.25	3	3	3	2	2
1748	1	27	1	3	1	1	1	2	3	1	2	0	2	0	0	0	0	4	2	4	3	3	4	4	1	4	3	4	32	4	4	4	4	2	2	1	4	3.125	3	4	4	3	2	3.25	3	3	4	4	3
1750	1	23	1	3	1	1	7	1	3	2	1	0	1	1	0	1	0	4	3	3	3	2	3	4	3	2	3	4	30	4	4	4	4	4	4	3	4	3.875	3	4	4	3	3	3.5	4	3	3	4	4
1754	2	53	8	3	2	2	6	2	2	2	1	2	2	2	2	2	2	13	4	3	4	4	4	3	2	3	3	3	33	4	4	4	4	4	4	4	4	4	2	4	4	4	4	4	3	3	4	3	3
1757	1	22	13	3	1	1	7	1	2	2	0	0	0	0	0	0	0	0	4	2	5	3	3	2	3	5	2	3	32	4	4	4	4	4	4	4	5	4.125	3	4	4	4	3	3.75	4	4	4	4	4
1759	1	26	8	4	1	1	7	1	2	2	0	0	0	0	0	0	0	0	3	3	4	3	3	3	2	3	3	3	30	4	4	4	4	2	4	3	3	3.5	2	3	3	3	3	3	3	2	3	4	3
1761	2	50	8	4	1	1	1	1	2	2	1	1	3	1	1	1	0	8	3	2	2	2	3	5	4	2	4	4	31	5	5	5	5	4	4	4	4	4.5	3	3	4	2	2	2.75	3	3	3	2	3
1762	1	20	9	3	1	1	7	2	3	2	1	0	3	1	0	1	0	6	2	3	4	2	4	3	4	2	5	4	33	4	5	5	5	4	3	4	5	4.375	3	4	4	4	3	3.75	3	4	3	4	3
1766	1	30	2	3	1	1	5	2	3	1	0	0	0	0	0	0	0	0	4	2	5	5	5	5	5	4	5	5	45	4	4	4	4	1	3	4	4	3.5	2	5	5	3	2	3.75	3	4	3	4	3
1770	1	25	8	4	1	1	1	1	3	1	1	0	0	1	0	0	0	2	3	2	3	2	3	3	4	4	3	3	30	4	4	4	4	2	2	4	4	3.5	3	4	3	3	4	3.5	4	3	3	3	4
1772	1	25	1	4	1	1	7	1	3	1	0	1	1	0	0	0	0	2	4	5	5	3	5	5	4	1	5	4	41	5	5	5	5	1	2	4	4	3.875	3	4	4	4	4	4	4	4	3	5	5
1785	2	41	3	4	2	1	1	2	3	1	1	0	0	0	0	0	1	2	4	3	3	4	4	3	5	3	5	4	38	4	4	4	4	3	3	4	4	3.75	3	3	3	2	2	2.5	2	2	2	2	2
1791	1	21	2	3	1	1	7	1	2	2	1	2	1	1	1	2	1	9	3	2	3	4	3	3	2	3	3	3	29	3	3	3	4	3	2	3	3	3	2	4	3	2	3	3	3	4	3	2	3
1792	1	32	8	4	2	2	1	2	3	1	0	0	0	0	0	0	0	0	5	5	5	5	5	4	3	3	5	5	45	5	5	5	5	2	3	1	4	3.75	4	5	4	1	1	2.75	1	2	4	2	3
1795	1	38	11	4	2	2	5	2	3	1	0	0	0	0	0	0	0	0	4	4	4	5	5	3	5	3	4	4	41	5	5	5	5	2	3	3	3	3.875	2	4	4	2	2	3	2	3	3	4	2
1799	1	27	1	3	1	1	1	2	1	1	1	1	1	1	1	1	0	6	4	2	3	4	5	4	3	2	5	5	37	4	4	5	4	2	2	2	5	3.5	3	3	5	2	2	3	3	2	3	5	3
1801	2	33	14	4	2	2	7	1	2	1	2	2	3	1	2	3	1	14	3	1	3	2	3	2	3	1	3	5	26	5	5	5	4	4	3	3	3	4	2	3	3	3	3	3	3	3	3	2	2
1805	1	28	8	4	1	1	2	1	2	1	1	0	1	0	0	0	0	2	4	3	2	4	3	4	2	3	2	4	31	5	5	5	5	4	4	5	4	4.625	2	2	3	2	2	2.25	2	3	2	2	1
1807	2	50	9	3	2	2	7	1	1	1	1	1	1	2	1	3	1	10	4	3	3	2	3	3	3	2	3	3	29	4	4	5	5	4	5	4	4	4.375	3	4	4	3	2	3.25	2	3	3	2	3
1808	2	43	15	4	1	1	3	1	1	2	1	1	1	1	1	1	1	7	1	2	3	2	2	2	4	2	3	2	23	5	5	5	5	4	4	4	4	4.5	2	3	4	2	1	2.5	3	2	2	2	3
1814	1	56	5	5	2	2	1	2	3	2	0	0	1	1	0	0	0	2	4	4	4	4	4	4	5	4	4	4	41	5	5	5	5	3	4	5	5	4.625	3	5	5	3	2	3.75	4	4	4	4	4
1824	1	41	4	4	2	2	2	2	2	1	0	0	0	0	0	1	0	1	3	4	4	2	4	4	4	4	4	4	37	5	5	5	5	4	4	5	4	4.625	3	4	4	3	3	3.5	4	3	4	4	4
1826	1	29	8	3	1	1	3	1	3	1	1	0	1	0	0	0	1	3	3	2	1	3	5	3	4	3	3	5	32	5	5	5	5	5	5	5	5	5	3	4	4	4	2	3.5	2	1	1	1	1
1833	1	68	6	4	2	2	7	2	2	1	0	1	1	2	1	1	1	7	3	4	4	3	4	4	3	3	2	3	33	4	3	3	4	2	3	4	4	3.375	3	4	3	2	3	3	4	3	3	3	2
1838	1	38	11	4	1	1	2	1	2	1	1	0	0	0	0	0	0	1	3	3	3	3	4	3	3	3	4	3	32	4	4	4	4	3	4	5	4	4	2	3	4	3	3	3.25	3	3	3	3	3
1841	2	44	3	4	2	1	2	2	2	1	1	1	1	1	1	1	1	7	3	3	3	3	3	3	3	3	3	3	30	4	4	4	4	4	4	4	4	4	3	3	3	3	3	3	3	3	3	3	3
1847	1	29	8	4	1	1	1	2	2	1	1	2	2	1	1	1	1	9	4	2	4	3	4	4	2	2	4	4	33	5	5	5	5	2	2	3	4	3.875	2	4	4	1	1	2.5	3	2	2	2	2
1860	2	33	16	4	2	2	1	2	2	1	3	3	3	3	3	3	3	21	4	2	5	3	5	2	5	2	5	5	38	5	5	5	5	4	5	5	5	4.875	3	3	3	3	3	3	2	3	3	3	3
1872	2	29	10	4	1	1	2	2	2	2	0	0	0	0	0	0	0	0	3	5	5	2	5	1	5	4	5	5	40	5	5	5	5	4	5	5	5	4.875	3	3	4	2	2	2.75	3	2	2	3	3
1885	1	33	6	4	1	1	3	2	2	1	1	0	0	0	0	0	0	1	4	4	4	4	4	4	3	5	5	4	41	5	4	4	4	2	3	4	4	3.75	3	4	5	4	3	4	4	3	4	4	3
1902	1	32	9	4	2	1	2	1	2	1	1	1	1	1	1	1	0	6	4	3	2	3	4	2	2	2	2	4	28	4	4	2	4	2	4	3	4	3.375	3	2	4	2	3	2.75	2	2	2	3	2
1906	2	36	11	4	2	1	6	2	2	1	1	2	2	3	1	2	2	13	3	4	3	4	4	5	3	3	3	3	35	3	4	2	4	4	4	5	3	3.625	2	3	4	3	4	3.5	3	4	3	4	3
1910	1	31	6	4	1	1	7	1	2	1	1	1	1	1	1	1	1	7	3	3	3	4	5	3	3	3	4	5	36	5	5	5	5	5	5	5	5	5	2	1	2	3	1	1.75	3	3	3	3	3
1916	1	28	15	3	1	1	2	2	1	1	0	0	1	0	0	1	0	2	4	4	3	3	4	3	2	3	3	4	33	4	5	5	5	3	4	3	3	4	3	3	4	2	1	2.5	2	2	2	3	2
1925	2	26	13	3	1	1	3	2	2	1	1	1	0	0	0	1	0	3	3	3	3	3	4	4	2	2	3	3	30	4	4	4	4	4	3	4	4	3.875	2	4	4	4	4	4	3	3	3	3	3
1930	1	22	11	3	1	1	7	1	2	1	1	1	1	0	0	0	0	3	4	4	4	4	5	2	2	2	2	4	33	5	5	5	5	3	4	4	5	4.5	3	4	4	2	1	2.75	4	3	3	3	3
1935	1	22	15	3	1	1	5	1	2	1	0	0	0	0	0	1	0	1	4	4	3	4	4	2	4	3	4	3	35	5	5	5	5	2	4	3	5	4.25	3	4	4	2	1	2.75	3	3	3	3	3
1945	2	41	12	4	1	1	2	2	3	1	0	0	0	0	0	0	0	0	4	4	2	4	4	4	4	4	4	4	38	5	5	5	5	3	4	5	5	4.625	3	4	4	3	3	3.5	3	4	4	3	3
1980	2	44	4	3	2	2	2	2	2	1	1	1	1	1	1	1	1	7	2	2	3	3	4	4	4	3	4	4	33	5	5	5	5	5	5	5	5	5	2	3	3	3	1	2.5	3	3	3	3	2
1985	1	29	4	4	1	1	6	2	2	1	0	0	0	0	0	0	0	0	3	4	2	3	4	3	3	4	3	3	32	5	5	5	5	3	3	4	4	4.25	2	4	2	2	1	2.25	4	2	3	3	3
2021	1	26	3	4	1	1	7	2	2	2	0	0	0	0	0	1	0	1	3	2	3	4	5	5	4	3	4	5	38	5	5	5	5	5	5	5	5	5	2	3	4	4	2	3.25	3	3	3	3	4
2028	2	60	14	3	2	2	7	2	1	1	1	1	2	1	1	2	1	9	4	3	2	3	4	4	2	3	3	4	32	5	5	5	5	4	4	4	5	4.625	3	3	2	3	2	2.5	3	2	3	2	3
2040	1	41	7	4	2	2	5	2	2	1	1	1	1	0	0	1	0	4	4	3	2	2	3	3	4	2	4	3	30	4	4	4	4	3	3	4	3	3.625	3	4	4	1	2	2.75	2	4	3	3	3
2042	2	37	10	5	2	2	2	2	2	1	1	1	0	0	0	0	0	2	4	4	4	4	4	4	4	3	4	4	39	5	5	5	5	4	4	4	4	4.5	3	4	4	2	2	3	3	3	2	3	3
2045	2	27	9	4	1	1	2	1	3	1	1	1	1	1	0	1	1	6	2	2	4	1	4	4	1	1	4	4	27	4	4	4	4	3	4	4	4	3.875	3	4	4	3	3	3.5	3	3	3	1	3
2048	2	27	5	4	1	1	2	2	2	1	0	0	1	0	0	1	0	2	4	3	3	4	4	3	3	3	4	4	35	4	4	4	4	2	3	3	3	3.375	2	3	3	2	2	2.5	2	3	2	3	2
2051	1	40	9	4	1	1	5	2	2	1	0	0	1	1	0	0	0	2	3	2	4	3	4	3	2	3	2	3	29	4	4	4	4	3	4	4	4	3.875	3	1	4	1	1	1.75	1	3	1	1	1
2054	2	29	4	4	1	1	3	2	2	2	3	1	0	0	0	1	0	5	2	2	3	2	4	1	3	2	3	3	25	5	5	5	5	3	4	4	5	4.5	3	3	4	1	1	2.25	3	1	1	3	3
2057	2	34	6	4	1	1	2	1	2	1	1	0	1	1	1	1	0	5	3	3	4	3	4	2	4	2	4	4	33	4	4	4	4	3	3	4	4	3.75	2	3	3	3	2	2.75	3	2	2	3	3
2059	1	23	15	3	1	1	7	1	3	1	1	2	1	0	1	2	0	7	3	4	2	2	4	5	4	4	5	4	37	5	5	5	5	2	3	2	4	3.875	3	5	5	2	3	3.75	4	4	3	4	4
2060	1	41	9	3	1	1	3	1	2	1	3	3	1	2	2	3	1	15	2	1	2	1	3	1	1	1	3	1	16	4	4	5	4	4	4	5	5	4.375	2	3	5	3	2	3.25	4	2	4	1	1
2061	1	24	12	4	1	1	7	1	3	1	0	0	0	0	0	0	0	0	4	4	4	3	5	4	4	3	3	3	37	5	5	5	5	3	4	4	4	4.375	4	3	5	3	3	3.5	3	3	3	4	4
2063	1	22	12	3	1	1	7	1	3	1	1	0	1	0	1	1	1	5	3	3	4	4	4	4	2	2	4	4	34	4	4	4	4	4	4	4	4	4	3	2	4	4	1	2.75	2	4	3	4	3
2068	1	42	9	3	2	2	1	2	2	2	0	0	0	0	0	0	0	0	4	3	4	3	4	4	3	3	4	3	35	5	5	5	5	3	3	4	4	4.25	3	4	4	4	4	4	3	4	4	4	4
2069	2	29	13	4	1	1	2	2	2	1	1	0	0	0	0	0	0	1	4	3	3	4	5	3	4	2	5	5	38	5	5	5	5	2	5	4	5	4.5	3	1	1	1	1	1	3	2	3	1	3
2072	2	33	6	4	2	2	7	1	2	1	0	0	0	1	0	2	0	3	3	3	2	2	2	4	2	2	2	2	24	5	5	5	5	5	3	3	4	4.375	2	4	4	3	1	3	3	3	3	3	3
2073	2	37	6	5	2	1	1	3	3	1	1	1	1	0	0	0	0	3	3	3	3	4	4	3	5	4	5	5	39	5	5	5	5	3	3	4	5	4.375	3	3	4	3	3	3.25	2	3	2	2	3
2075	2	44	9	4	1	1	2	2	2	2	1	0	0	0	0	0	0	1	3	3	4	3	4	3	4	4	4	4	36	4	4	4	4	4	4	5	4	4.125	3	3	3	3	3	3	3	3	3	3	3
2077	2	25	15	4	1	1	7	1	2	2	1	1	1	1	1	1	1	7	4	2	2	3	3	3	3	3	3	3	29	5	5	5	5	5	4	4	4	4.625	3	3	3	2	2	2.5	2	2	2	2	2
2080	1	29	6	4	1	1	2	2	2	1	0	0	0	1	0	0	0	1	4	4	2	5	4	2	5	5	5	5	41	4	4	4	4	1	5	4	4	3.75	3	1	1	1	1	1	1	1	2	5	3
2081	2	27	9	4	1	1	7	2	2	2	1	2	3	1	0	2	1	10	3	2	1	3	4	4	1	3	2	2	25	5	5	5	5	4	4	4	5	4.625	2	2	3	2	2	2.25	2	3	3	3	2
2082	1	47	10	4	2	2	2	2	2	1	0	0	1	0	0	0	0	1	3	3	3	3	3	3	2	3	3	3	29	4	4	4	4	4	4	4	4	4	3	3	3	3	3	3	3	2	3	3	3
2083	2	22	3	3	1	1	7	2	1	1	3	3	3	3	3	3	0	18	1	1	1	1	2	4	1	3	1	2	17	5	5	5	2	1	2	5	2	3.375	3	2	1	2	1	1.5	3	4	2	3	2
2084	1	20	15	3	1	1	1	2	3	1	1	0	1	0	0	0	0	2	3	4	4	2	5	3	5	5	5	5	41	5	5	5	5	4	5	5	5	4.875	4	2	3	1	1	1.75	2	2	2	2	3
2090	1	28	15	4	1	1	7	1	2	1	0	0	0	0	0	3	0	3	5	5	3	3	1	3	5	5	5	3	38	5	5	5	5	2	5	5	5	4.625	3	5	5	1	3	3.5	1	1	3	1	1
2092	2	23	13	4	1	1	2	2	3	1	2	1	0	2	0	2	0	7	5	3	5	5	5	4	4	4	5	5	45	5	5	5	5	3	4	5	3	4.375	3	3	4	3	3	3.25	4	5	3	4	4
2107	1	23	6	4	1	1	7	1	2	1	1	1	0	1	0	1	0	4	3	4	4	4	2	3	2	3	3	4	32	4	4	4	4	3	4	3	4	3.75	2	2	2	2	2	2	2	3	3	3	3
2109	1	38	9	5	2	2	2	2	2	2	1	1	1	1	1	1	1	7	2	2	2	2	3	4	4	2	3	3	27	5	5	5	5	5	5	5	5	5	3	2	2	2	2	2	2	2	2	2	2
2114	1	24	15	3	1	1	3	2	2	1	0	0	1	0	0	2	0	3	4	4	4	2	4	3	2	4	4	4	35	4	4	4	4	3	4	4	5	4	3	4	4	3	3	3.5	4	3	3	3	3
2115	2	23	3	4	1	1	7	1	1	1	0	0	1	0	0	0	0	1	3	3	2	4	4	2	3	3	3	3	30	4	4	4	4	3	4	4	3	3.75	3	4	4	4	2	3.5	3	2	3	3	3
2116	1	29	15	4	1	1	5	1	1	1	2	1	2	0	0	2	3	10	4	2	3	2	4	1	2	2	4	3	27	5	5	5	5	5	5	5	5	5	3	4	4	3	3	3.5	4	2	2	4	3
2137	2	28	4	5	1	1	7	2	2	1	0	1	0	0	0	0	0	1	4	3	5	5	4	4	5	4	5	5	44	4	4	4	4	2	1	4	5	3.5	3	4	3	2	2	2.75	4	3	3	2	2
2141	1	27	7	4	1	1	7	1	2	1	1	0	3	2	1	1	0	8	3	3	1	3	4	3	2	2	2	4	27	4	4	4	4	3	3	3	4	3.625	3	5	5	4	2	4	3	4	3	4	4
2143	2	24	4	4	1	1	1	2	1	1	1	1	1	1	1	2	0	7	4	3	4	4	4	2	3	2	3	4	33	5	5	5	5	3	4	3	4	4.25	3	4	4	3	2	3.25	4	3	3	3	3
2145	2	24	3	3	1	1	7	2	2	1	1	1	1	0	0	1	0	4	4	3	2	3	4	4	3	2	3	3	31	5	5	5	5	4	4	4	4	4.5	3	4	4	4	2	3.5	2	3	3	2	3
2150	1	24	6	4	1	1	7	1	2	1	0	0	0	0	0	0	0	0	4	5	3	4	5	4	3	4	3	2	37	4	4	4	4	1	4	3	4	3.5	3	5	5	5	3	4.5	3	3	3	4	3
2208	1	27	7	3	2	2	5	2	3	2	1	0	1	0	0	0	0	2	4	2	3	3	4	4	4	2	4	2	32	5	5	5	5	2	5	5	5	4.625	3	4	4	1	1	2.5	3	3	3	3	3
[truncated: 34 more columns]
